# Supplementary material for: The Human Cytomegalovirus US31 Gene Predicts Favorable Survival and Regulates the Tumor Microenvironment in Gastric Cancer
Source: Front Oncol. 2021 Apr 20;11:614925. doi: 10.3389/fonc.2021.614925 (PMC8093799; doi:10.3389/fonc.2021.614925)
Supplement: Supplementary Table 2 — The US31 interacting proteins list by LC-MS/MS. [file Table_2.xlsx]

## Sheet: US31质谱
Protein	Description	Gene	SGC_3.1	SGC_US31
A0A024QYR8	A0A024QYR8_HUMAN Transmembrane 9 superfamily member OS=Homo sapiens OX=9606 GN=TM9SF2 PE=2 SV=1	TM9SF2	0	1
A0A024QZ22	A0A024QZ22_HUMAN PRA1 family protein OS=Homo sapiens OX=9606 GN=PRAF2 PE=3 SV=1	PRAF2	0	1
A0A024QZ23	A0A024QZ23_HUMAN Transcription factor binding to IGHM enhancer 3, isoform CRA_a OS=Homo sapiens OX=9606 GN=TFE3 PE=4 SV=1	TFE3	0	0
A0A024QZE0	A0A024QZE0_HUMAN Tudor domain containing 3, isoform CRA_a OS=Homo sapiens OX=9606 GN=TDRD3 PE=4 SV=1	TDRD3	0	1
A0A024QZN9	A0A024QZN9_HUMAN Voltage-dependent anion channel 2, isoform CRA_a OS=Homo sapiens OX=9606 GN=VDAC2 PE=4 SV=1	VDAC2	0	1
A0A024QZW2	A0A024QZW2_HUMAN Nucleolar protein 7, 27kDa, isoform CRA_a OS=Homo sapiens OX=9606 GN=NOL7 PE=4 SV=1	NOL7	1	1
A0A024QZW7	A0A024QZW7_HUMAN Nucleoporin 153kDa, isoform CRA_a OS=Homo sapiens OX=9606 GN=NUP153 PE=4 SV=1	NUP153	0	1
A0A024R056	A0A024R056_HUMAN Guanine nucleotide binding protein (G protein), beta polypeptide 1, isoform CRA_a OS=Homo sapiens OX=9606 GN=GNB1 PE=2 SV=1	GNB1	0	1
A0A024R0H1	A0A024R0H1_HUMAN Solute carrier family 16 (Monocarboxylic acid transporters), member 1, isoform CRA_b OS=Homo sapiens OX=9606 GN=SLC16A1 PE=4 SV=1	SLC16A1	0	1
A0A024R0H2	A0A024R0H2_HUMAN Mitochondrial ribosomal protein S12, isoform CRA_a OS=Homo sapiens OX=9606 GN=MRPS12 PE=3 SV=1	MRPS12	1	1
A0A024R0M6	A0A024R0M6_HUMAN Translocase of inner mitochondrial membrane 50 homolog (Yeast), isoform CRA_b OS=Homo sapiens OX=9606 GN=TIMM50 PE=4 SV=1	TIMM50	0	1
A0A024R0Q5	A0A024R0Q5_HUMAN Protein phosphatase 1, regulatory (Inhibitor) subunit 13 like, isoform CRA_a OS=Homo sapiens OX=9606 GN=PPP1R13L PE=4 SV=1	PPP1R13L	0	1
A0A024R0Z3	A0A024R0Z3_HUMAN DEAD (Asp-Glu-Ala-Asp) box polypeptide 23, isoform CRA_b OS=Homo sapiens OX=9606 GN=DDX23 PE=4 SV=1	DDX23	0	1
A0A024R165	A0A024R165_HUMAN Tripartite motif-containing 14, isoform CRA_a OS=Homo sapiens OX=9606 GN=TRIM14 PE=4 SV=1	TRIM14	0	1
A0A024R1J8	A0A024R1J8_HUMAN Neurofibromin 2 (Bilateral acoustic neuroma), isoform CRA_a OS=Homo sapiens OX=9606 GN=NF2 PE=4 SV=1	NF2	0	1
A0A024R1U0	A0A024R1U0_HUMAN Ran GTPase activating protein 1, isoform CRA_d OS=Homo sapiens OX=9606 GN=RANGAP1 PE=4 SV=1	RANGAP1	0	1
A0A024R1U4	A0A024R1U4_HUMAN RAB5C, member RAS oncogene family, isoform CRA_a OS=Homo sapiens OX=9606 GN=RAB5C PE=4 SV=1	RAB5C	0	1
A0A024R1X8	A0A024R1X8_HUMAN Junction plakoglobin, isoform CRA_a OS=Homo sapiens OX=9606 GN=JUP PE=4 SV=1	JUP	1	1
A0A024R203	A0A024R203_HUMAN Proteasome (Prosome, macropain) activator subunit 3 (PA28 gamma Ki), isoform CRA_a OS=Homo sapiens OX=9606 GN=PSME3 PE=4 SV=1	PSME3	0	1
A0A024R231	A0A024R231_HUMAN Guanine deaminase, isoform CRA_b OS=Homo sapiens OX=9606 GN=GDA PE=4 SV=1	GDA	0	1
A0A024R254	A0A024R254_HUMAN Melanoma antigen family D, 1, isoform CRA_a OS=Homo sapiens OX=9606 GN=MAGED1 PE=4 SV=1	MAGED1	0	1
A0A024R2F9	A0A024R2F9_HUMAN Transmembrane protein 43 isoform 1 OS=Homo sapiens OX=9606 GN=TMEM43 PE=2 SV=1	TMEM43	0	0
A0A024R2I7	A0A024R2I7_HUMAN RAD18 homolog (S. cerevisiae), isoform CRA_a OS=Homo sapiens OX=9606 GN=RAD18 PE=4 SV=1	RAD18	0	1
A0A024R2L1	A0A024R2L1_HUMAN Testicular tissue protein Li 224 OS=Homo sapiens OX=9606 GN=WDR48 PE=2 SV=1	WDR48	0	0
A0A024R2M8	A0A024R2M8_HUMAN Xeroderma pigmentosum, complementation group C, isoform CRA_a OS=Homo sapiens OX=9606 GN=XPC PE=4 SV=1	XPC	0	0
A0A024R395	A0A024R395_HUMAN MRE11 meiotic recombination 11 homolog A (S. cerevisiae), isoform CRA_a OS=Homo sapiens OX=9606 GN=MRE11A PE=3 SV=1	MRE11A	0	0
A0A024R3J1	A0A024R3J1_HUMAN Tripartite motif-containing 29, isoform CRA_a OS=Homo sapiens OX=9606 GN=TRIM29 PE=4 SV=1	TRIM29	1	1
A0A024R3M1	A0A024R3M1_HUMAN Thymocyte nuclear protein 1, isoform CRA_a OS=Homo sapiens OX=9606 GN=THYN1 PE=4 SV=1	THYN1	1	0
A0A024R3R5	A0A024R3R5_HUMAN Lamin B receptor, isoform CRA_a OS=Homo sapiens OX=9606 GN=LBR PE=4 SV=1	LBR	0	1
A0A024R3T8	A0A024R3T8_HUMAN Poly [ADP-ribose] polymerase OS=Homo sapiens OX=9606 GN=PARP1 PE=4 SV=1	PARP1	1	1
A0A024R3W7	A0A024R3W7_HUMAN Eukaryotic translation elongation factor 1 beta 2, isoform CRA_a OS=Homo sapiens OX=9606 GN=EEF1B2 PE=3 SV=1	EEF1B2	0	1
A0A024R3X4	A0A024R3X4_HUMAN Heat shock 60kDa protein 1 (Chaperonin), isoform CRA_a OS=Homo sapiens OX=9606 GN=HSPD1 PE=2 SV=1	HSPD1	1	1
A0A024R411	A0A024R411_HUMAN Origin recognition complex, subunit 2-like (Yeast), isoform CRA_a OS=Homo sapiens OX=9606 GN=ORC2L PE=4 SV=1	ORC2L	0	0
A0A024R415	A0A024R415_HUMAN Paroxysmal nonkinesiogenic dyskinesia, isoform CRA_a OS=Homo sapiens OX=9606 GN=PNKD PE=3 SV=1	PNKD	0	1
A0A024R482	A0A024R482_HUMAN GDP-mannose pyrophosphorylase A, isoform CRA_a OS=Homo sapiens OX=9606 GN=GMPPA PE=4 SV=1	GMPPA	0	1
A0A024R4A0	A0A024R4A0_HUMAN Nucleolin, isoform CRA_b OS=Homo sapiens OX=9606 GN=NCL PE=4 SV=1	NCL	0	1
A0A024R4E2	A0A024R4E2_HUMAN TAR DNA binding protein, isoform CRA_b OS=Homo sapiens OX=9606 GN=TARDBP PE=4 SV=1	TARDBP	0	1
A0A024R4E7	A0A024R4E7_HUMAN Peroxisomal biogenesis factor 11B, isoform CRA_a OS=Homo sapiens OX=9606 GN=PEX11B PE=4 SV=1	PEX11B	0	1
A0A024R4K3	A0A024R4K3_HUMAN Malate dehydrogenase OS=Homo sapiens OX=9606 GN=MDH2 PE=2 SV=1	MDH2	0	1
A0A024R4M0	A0A024R4M0_HUMAN 40S ribosomal protein S9 OS=Homo sapiens OX=9606 GN=RPS9 PE=1 SV=1	RPS9	1	1
A0A024R534	A0A024R534_HUMAN Metastasis associated 1 family, member 2, isoform CRA_a OS=Homo sapiens OX=9606 GN=MTA2 PE=4 SV=1	MTA2	0	0
A0A024R565	A0A024R565_HUMAN Uncharacterized protein OS=Homo sapiens OX=9606 GN=HSPC152 PE=4 SV=1	HSPC152	1	1
A0A024R5A7	A0A024R5A7_HUMAN TAF6-like RNA polymerase II, p300/CBP-associated factor (PCAF)-associated factor, 65kDa, isoform CRA_a OS=Homo sapiens OX=9606 GN=TAF6L PE=4 SV=1	TAF6L	0	1
A0A024R5F7	A0A024R5F7_HUMAN 7-dehydrocholesterol reductase isoform 1 OS=Homo sapiens OX=9606 GN=DHCR7 PE=2 SV=1	DHCR7	0	1
A0A024R5H0	A0A024R5H0_HUMAN Barrier to autointegration factor 1, isoform CRA_a OS=Homo sapiens OX=9606 GN=BANF1 PE=4 SV=1	BANF1	0	0
A0A024R5K1	A0A024R5K1_HUMAN Coronin OS=Homo sapiens OX=9606 GN=CORO1B PE=3 SV=1	CORO1B	0	1
A0A024R5P1	A0A024R5P1_HUMAN Phosphatidylinositol binding clathrin assembly protein, isoform CRA_i OS=Homo sapiens OX=9606 GN=PICALM PE=4 SV=1	PICALM	0	1
A0A024R5S7	A0A024R5S7_HUMAN Cell cycle progression 1, isoform CRA_a OS=Homo sapiens OX=9606 GN=CCPG1 PE=4 SV=1	CCPG1	0	1
A0A024R5X2	A0A024R5X2_HUMAN HCG2001986, isoform CRA_a OS=Homo sapiens OX=9606 GN=hCG_2001986 PE=4 SV=1	hCG_2001986	0	1
A0A024R5Z7	A0A024R5Z7_HUMAN Annexin OS=Homo sapiens OX=9606 GN=ANXA2 PE=3 SV=1	ANXA2	1	1
A0A024R5Z9	A0A024R5Z9_HUMAN Pyruvate kinase OS=Homo sapiens OX=9606 GN=PKM2 PE=3 SV=1	PKM2	0	0
A0A024R608	A0A024R608_HUMAN Ribosomal protein, large, P1, isoform CRA_a OS=Homo sapiens OX=9606 GN=RPLP1 PE=3 SV=1	RPLP1	0	1
A0A024R663	A0A024R663_HUMAN Kinectin 1 (Kinesin receptor), isoform CRA_a OS=Homo sapiens OX=9606 GN=KTN1 PE=4 SV=1	KTN1	0	1
A0A024R694	A0A024R694_HUMAN Actinin, alpha 1, isoform CRA_a OS=Homo sapiens OX=9606 GN=ACTN1 PE=4 SV=1	ACTN1	0	1
A0A024R728	A0A024R728_HUMAN Met proto-oncogene (Hepatocyte growth factor receptor), isoform CRA_a OS=Homo sapiens OX=9606 GN=MET PE=3 SV=1	MET	0	1
A0A024R745	A0A024R745_HUMAN NADH dehydrogenase (Ubiquinone) 1 alpha subcomplex, 5, 13kDa, isoform CRA_b OS=Homo sapiens OX=9606 GN=NDUFA5 PE=4 SV=1	NDUFA5	0	1
A0A024R753	A0A024R753_HUMAN RNA binding motif protein 28 isoform 1 OS=Homo sapiens OX=9606 GN=RBM28 PE=2 SV=1	RBM28	0	0
A0A024R755	A0A024R755_HUMAN Calumenin, isoform CRA_a OS=Homo sapiens OX=9606 GN=CALU PE=4 SV=1	CALU	0	0
A0A024R7B7	A0A024R7B7_HUMAN CDC37 cell division cycle 37 homolog (S. cerevisiae), isoform CRA_a OS=Homo sapiens OX=9606 GN=CDC37 PE=4 SV=1	CDC37	0	0
A0A024R7E4	A0A024R7E4_HUMAN Tyrosine-protein kinase OS=Homo sapiens OX=9606 GN=TYK2 PE=3 SV=1	TYK2	0	1
A0A024R7I4	A0A024R7I4_HUMAN Family with sequence similarity 32, member A, isoform CRA_a OS=Homo sapiens OX=9606 GN=FAM32A PE=4 SV=1	FAM32A	1	1
A0A024R7I5	A0A024R7I5_HUMAN tRNA (guanine(26)-N(2))-dimethyltransferase OS=Homo sapiens OX=9606 GN=TRMT1 PE=3 SV=1	TRMT1	0	1
A0A024R7L8	A0A024R7L8_HUMAN UPF1 regulator of nonsense transcripts homolog (Yeast), isoform CRA_a OS=Homo sapiens OX=9606 GN=UPF1 PE=4 SV=1	UPF1	0	1
A0A024R7M6	A0A024R7M6_HUMAN GATA zinc finger domain containing 2A, isoform CRA_a OS=Homo sapiens OX=9606 GN=GATAD2A PE=4 SV=1	GATAD2A	0	1
A0A024R7U9	A0A024R7U9_HUMAN V-type proton ATPase subunit H OS=Homo sapiens OX=9606 GN=ATP6V1H PE=3 SV=1	ATP6V1H	0	1
A0A024R7X7	A0A024R7X7_HUMAN Staufen, RNA binding protein, homolog 2 (Drosophila), isoform CRA_b OS=Homo sapiens OX=9606 GN=STAU2 PE=4 SV=1	STAU2	0	1
A0A024R814	A0A024R814_HUMAN Ribosomal protein L7, isoform CRA_a OS=Homo sapiens OX=9606 GN=RPL7 PE=4 SV=1	RPL7	0	1
A0A024R882	A0A024R882_HUMAN Stomatin, isoform CRA_a OS=Homo sapiens OX=9606 GN=STOM PE=4 SV=1	STOM	0	1
A0A024R8B7	A0A024R8B7_HUMAN Cofactor required for Sp1 transcriptional activation, subunit 8, 34kDa, isoform CRA_b OS=Homo sapiens OX=9606 GN=CRSP8 PE=4 SV=1	CRSP8	0	0
A0A024R8C5	A0A024R8C5_HUMAN Surfeit 5, isoform CRA_a OS=Homo sapiens OX=9606 GN=SURF5 PE=4 SV=1	SURF5	0	0
A0A024R8D4	A0A024R8D4_HUMAN Mitochondrial ribosomal protein S2, isoform CRA_a OS=Homo sapiens OX=9606 GN=MRPS2 PE=3 SV=1	MRPS2	0	1
A0A024R8D6	A0A024R8D6_HUMAN Protein kinase N3, isoform CRA_a OS=Homo sapiens OX=9606 GN=PKN3 PE=4 SV=1	PKN3	0	1
A0A024R8D7	A0A024R8D7_HUMAN Lipocalin 1 (Tear prealbumin), isoform CRA_a OS=Homo sapiens OX=9606 GN=LCN1 PE=3 SV=1	LCN1	0	1
A0A024R8I8	A0A024R8I8_HUMAN Chromosome 9 open reading frame 140, isoform CRA_a OS=Homo sapiens OX=9606 GN=C9orf140 PE=4 SV=1	C9orf140	0	1
A0A024R8M0	A0A024R8M0_HUMAN Guanine nucleotide binding protein (G protein), alpha 13, isoform CRA_a OS=Homo sapiens OX=9606 GN=GNA13 PE=4 SV=1	GNA13	0	1
A0A024R8S5	A0A024R8S5_HUMAN Protein disulfide-isomerase OS=Homo sapiens OX=9606 GN=P4HB PE=2 SV=1	P4HB	0	1
A0A024R9D2	A0A024R9D2_HUMAN Metadherin, isoform CRA_a OS=Homo sapiens OX=9606 GN=MTDH PE=4 SV=1	MTDH	0	1
A0A024R9D3	A0A024R9D3_HUMAN Ribosomal protein L30, isoform CRA_b OS=Homo sapiens OX=9606 GN=RPL30 PE=3 SV=1	RPL30	1	0
A0A024R9G3	A0A024R9G3_HUMAN Derlin OS=Homo sapiens OX=9606 GN=DERL1 PE=3 SV=1	DERL1	0	1
A0A024R9W5	A0A024R9W5_HUMAN HECT, UBA and WWE domain containing 1, isoform CRA_b OS=Homo sapiens OX=9606 GN=HUWE1 PE=4 SV=1	HUWE1	0	1
A0A024R9W7	A0A024R9W7_HUMAN Transmembrane protein 33, isoform CRA_a OS=Homo sapiens OX=9606 GN=TMEM33 PE=4 SV=1	TMEM33	0	1
A0A024RA42	A0A024RA42_HUMAN Basic leucine zipper and W2 domains 2, isoform CRA_a OS=Homo sapiens OX=9606 GN=BZW2 PE=4 SV=1	BZW2	0	1
A0A024RAC0	A0A024RAC0_HUMAN Leucine zipper protein 1, isoform CRA_a OS=Homo sapiens OX=9606 GN=LUZP1 PE=4 SV=1	LUZP1	0	1
A0A024RAD5	A0A024RAD5_HUMAN Dolichyl-diphosphooligosaccharide--protein glycosyltransferase 48 kDa subunit OS=Homo sapiens OX=9606 GN=DDOST PE=3 SV=1	DDOST	0	1
A0A024RAG0	A0A024RAG0_HUMAN Alkaline phosphatase OS=Homo sapiens OX=9606 GN=ALPL PE=3 SV=1	ALPL	0	1
A0A024RAH4	A0A024RAH4_HUMAN Runt-related transcription factor OS=Homo sapiens OX=9606 GN=RUNX3 PE=4 SV=1	RUNX3	0	1
A0A024RAH8	A0A024RAH8_HUMAN RNA helicase OS=Homo sapiens OX=9606 GN=DDX18 PE=3 SV=1	DDX18	0	1
A0A024RAI1	A0A024RAI1_HUMAN ARP3 actin-related protein 3 homolog (Yeast), isoform CRA_a OS=Homo sapiens OX=9606 GN=ACTR3 PE=3 SV=1	ACTR3	0	1
A0A024RAQ8	A0A024RAQ8_HUMAN X-ray repair complementing defective repair in Chinese hamster cells 4, isoform CRA_b OS=Homo sapiens OX=9606 GN=XRCC4 PE=4 SV=1	XRCC4	0	0
A0A024RAS3	A0A024RAS3_HUMAN HCG27698, isoform CRA_a OS=Homo sapiens OX=9606 GN=hCG_27698 PE=3 SV=1	hCG_27698	1	1
A0A024RAW9	A0A024RAW9_HUMAN WW domain binding protein 11, isoform CRA_a OS=Homo sapiens OX=9606 GN=WBP11 PE=4 SV=1	WBP11	0	0
A0A024RAZ7	A0A024RAZ7_HUMAN Heterogeneous nuclear ribonucleoprotein A1, isoform CRA_b OS=Homo sapiens OX=9606 GN=HNRPA1 PE=4 SV=1	HNRPA1	1	1
A0A024RB03	A0A024RB03_HUMAN KIAA0528, isoform CRA_b OS=Homo sapiens OX=9606 GN=KIAA0528 PE=4 SV=1	KIAA0528	0	0
A0A024RB14	A0A024RB14_HUMAN 40S ribosomal protein S26 OS=Homo sapiens OX=9606 GN=RPS26 PE=3 SV=1	RPS26	0	1
A0A024RB16	A0A024RB16_HUMAN Family with sequence similarity 62 (C2 domain containing), member A, isoform CRA_a OS=Homo sapiens OX=9606 GN=FAM62A PE=4 SV=1	FAM62A	0	1
A0A024RB87	A0A024RB87_HUMAN RAP1B, member of RAS oncogene family, isoform CRA_a OS=Homo sapiens OX=9606 GN=RAP1B PE=4 SV=1	RAP1B	0	1
A0A024RBB7	A0A024RBB7_HUMAN Nucleosome assembly protein 1-like 1, isoform CRA_a OS=Homo sapiens OX=9606 GN=NAP1L1 PE=3 SV=1	NAP1L1	0	1
A0A024RBE7	A0A024RBE7_HUMAN Thymopoietin, isoform CRA_c OS=Homo sapiens OX=9606 GN=TMPO PE=4 SV=1	TMPO	0	1
A0A024RBF6	A0A024RBF6_HUMAN HCG26523, isoform CRA_a OS=Homo sapiens OX=9606 GN=hCG_26523 PE=4 SV=1	hCG_26523	0	1
A0A024RBH0	A0A024RBH0_HUMAN PCTAIRE protein kinase 2, isoform CRA_a OS=Homo sapiens OX=9606 GN=PCTK2 PE=4 SV=1	PCTK2	0	1
A0A024RBH2	A0A024RBH2_HUMAN Cytoskeleton-associated protein 4, isoform CRA_c OS=Homo sapiens OX=9606 GN=CKAP4 PE=4 SV=1	CKAP4	1	1
A0A024RBQ5	A0A024RBQ5_HUMAN 2'-5'-oligoadenylate synthetase 3, 100kDa, isoform CRA_a OS=Homo sapiens OX=9606 GN=OAS3 PE=4 SV=1	OAS3	0	1
A0A024RC29	A0A024RC29_HUMAN Desmocollin 3, isoform CRA_b OS=Homo sapiens OX=9606 GN=DSC3 PE=4 SV=1	DSC3	1	0
A0A024RC47	A0A024RC47_HUMAN Zinc finger protein 24 (KOX 17), isoform CRA_b OS=Homo sapiens OX=9606 GN=ZNF24 PE=4 SV=1	ZNF24	0	1
A0A024RC48	A0A024RC48_HUMAN Polypeptide N-acetylgalactosaminyltransferase OS=Homo sapiens OX=9606 GN=GALNT1 PE=3 SV=1	GALNT1	0	0
A0A024RC65	A0A024RC65_HUMAN HCG1991735, isoform CRA_a OS=Homo sapiens OX=9606 GN=hCG_1991735 PE=4 SV=1	hCG_1991735	1	1
A0A024RC67	A0A024RC67_HUMAN Protein regulator of cytokinesis 1, isoform CRA_e OS=Homo sapiens OX=9606 GN=PRC1 PE=4 SV=1	PRC1	1	1
A0A024RC70	A0A024RC70_HUMAN Furin (Paired basic amino acid cleaving enzyme), isoform CRA_a OS=Homo sapiens OX=9606 GN=FURIN PE=3 SV=1	FURIN	1	1
A0A024RCJ8	A0A024RCJ8_HUMAN HCG1821276, isoform CRA_a OS=Homo sapiens OX=9606 GN=hCG_1821276 PE=4 SV=1	hCG_1821276	0	1
A0A024RCT9	A0A024RCT9_HUMAN High mobility group AT-hook 1, isoform CRA_b OS=Homo sapiens OX=9606 GN=HMGA1 PE=4 SV=1	HMGA1	1	0
A0A024RD80	A0A024RD80_HUMAN Heat shock protein 90kDa alpha (Cytosolic), class B member 1, isoform CRA_a OS=Homo sapiens OX=9606 GN=HSP90AB1 PE=3 SV=1	HSP90AB1	1	1
A0A024RD93	A0A024RD93_HUMAN Phosphoribosylaminoimidazole carboxylase, phosphoribosylaminoimidazole succinocarboxamide synthetase, isoform CRA_c OS=Homo sapiens OX=9606 GN=PAICS PE=3 SV=1	PAICS	0	0
A0A024RDB8	A0A024RDB8_HUMAN Heparanase, isoform CRA_a OS=Homo sapiens OX=9606 GN=HPSE PE=4 SV=1	HPSE	0	1
A0A024RDD6	A0A024RDD6_HUMAN Uncharacterized protein OS=Homo sapiens OX=9606 GN=LOC285513 PE=4 SV=1	LOC285513	0	1
A0A024RDE5	A0A024RDE5_HUMAN Ras-GTPase activating protein SH3 domain-binding protein 2, isoform CRA_a OS=Homo sapiens OX=9606 GN=G3BP2 PE=4 SV=1	G3BP2	0	1
A0A024RDE8	A0A024RDE8_HUMAN PDZ and LIM domain 5, isoform CRA_c OS=Homo sapiens OX=9606 GN=PDLIM5 PE=4 SV=1	PDLIM5	0	1
A0A024RDF3	A0A024RDF3_HUMAN Heterogeneous nuclear ribonucleoprotein D (AU-rich element RNA binding protein 1, 37kDa), isoform CRA_d OS=Homo sapiens OX=9606 GN=HNRPD PE=4 SV=1	HNRPD	1	0
A0A024RDL1	A0A024RDL1_HUMAN Chaperonin containing TCP1, subunit 6A (Zeta 1), isoform CRA_a OS=Homo sapiens OX=9606 GN=CCT6A PE=3 SV=1	CCT6A	0	1
A0A024RDQ8	A0A024RDQ8_HUMAN Replication factor C (Activator 1) 3, 38kDa, isoform CRA_a OS=Homo sapiens OX=9606 GN=RFC3 PE=4 SV=1	RFC3	0	1
A0A024RDR0	A0A024RDR0_HUMAN High-mobility group box 1, isoform CRA_a OS=Homo sapiens OX=9606 GN=HMGB1 PE=4 SV=1	HMGB1	0	1
A0A024RDS1	A0A024RDS1_HUMAN Heat shock 105kDa/110kDa protein 1, isoform CRA_c OS=Homo sapiens OX=9606 GN=HSPH1 PE=3 SV=1	HSPH1	0	1
A0A024RDV9	A0A024RDV9_HUMAN Spastic paraplegia 20 isoform 1 OS=Homo sapiens OX=9606 GN=SPG20 PE=2 SV=1	SPG20	0	1
A0A024RDW4	A0A024RDW4_HUMAN Uncharacterized protein OS=Homo sapiens OX=9606 GN=FLJ10154 PE=4 SV=1	FLJ10154	1	0
A0A024RDY0	A0A024RDY0_HUMAN RAN binding protein 5, isoform CRA_d OS=Homo sapiens OX=9606 GN=RANBP5 PE=4 SV=1	RANBP5	0	1
A0A024RE02	A0A024RE02_HUMAN Phosphoglycerate dehydrogenase like 1, isoform CRA_c OS=Homo sapiens OX=9606 GN=PHGDHL1 PE=4 SV=1	PHGDHL1	0	1
A0A024RE06	A0A024RE06_HUMAN DNA ligase OS=Homo sapiens OX=9606 GN=LIG4 PE=3 SV=1	LIG4	0	0
A0A059QFD5	A0A059QFD5_HUMAN Cytochrome c oxidase subunit 2 OS=Homo sapiens OX=9606 GN=COX2 PE=3 SV=1	COX2	0	1
A0A059RUZ1	A0A059RUZ1_HUMAN Cytochrome c oxidase subunit 2 (Fragment) OS=Homo sapiens OX=9606 GN=COX2 PE=3 SV=1	COX2	0	0
A0A087WU53	A0A087WU53_HUMAN Magnesium transporter protein 1 OS=Homo sapiens OX=9606 GN=MAGT1 PE=1 SV=1	MAGT1	0	1
A0A087WUE4	A0A087WUE4_HUMAN Leukocyte receptor cluster member 8 OS=Homo sapiens OX=9606 GN=LENG8 PE=1 SV=1	LENG8	0	0
A0A087WUF6	A0A087WUF6_HUMAN Fibroblast growth factor OS=Homo sapiens OX=9606 GN=FGF2 PE=1 SV=2	FGF2	1	1
A0A087WUL9	A0A087WUL9_HUMAN 26S proteasome non-ATPase regulatory subunit 13 OS=Homo sapiens OX=9606 GN=PSMD13 PE=1 SV=1	PSMD13	0	1
A0A087WUT6	A0A087WUT6_HUMAN Eukaryotic translation initiation factor 5B OS=Homo sapiens OX=9606 GN=EIF5B PE=1 SV=1	EIF5B	1	1
A0A087WVQ6	A0A087WVQ6_HUMAN Clathrin heavy chain OS=Homo sapiens OX=9606 GN=CLTC PE=1 SV=1	CLTC	0	1
A0A087WWM1	A0A087WWM1_HUMAN Mucin-1 OS=Homo sapiens OX=9606 GN=MUC1 PE=1 SV=1	MUC1	0	1
A0A087WXF8	A0A087WXF8_HUMAN Nucleolar protein of 40 kDa OS=Homo sapiens OX=9606 GN=ZCCHC17 PE=1 SV=1	ZCCHC17	1	1
A0A087WXU3	A0A087WXU3_HUMAN Extended synaptotagmin-2 OS=Homo sapiens OX=9606 GN=ESYT2 PE=1 SV=1	ESYT2	0	1
A0A087WYL7	A0A087WYL7_HUMAN Mediator of RNA polymerase II transcription subunit 6 OS=Homo sapiens OX=9606 GN=MED6 PE=1 SV=1	MED6	0	0
A0A087WZ40	A0A087WZ40_HUMAN Ensconsin OS=Homo sapiens OX=9606 GN=MAP7 PE=1 SV=1	MAP7	1	1
A0A087X0X3	A0A087X0X3_HUMAN Heterogeneous nuclear ribonucleoprotein M OS=Homo sapiens OX=9606 GN=HNRNPM PE=1 SV=1	HNRNPM	1	0
A0A087X211	A0A087X211_HUMAN Protein CIP2A OS=Homo sapiens OX=9606 GN=CIP2A PE=1 SV=1	CIP2A	0	1
A0A087X295	A0A087X295_HUMAN WD repeat-containing protein 6 OS=Homo sapiens OX=9606 GN=WDR6 PE=1 SV=1	WDR6	0	1
A0A087X2I1	A0A087X2I1_HUMAN 26S proteasome regulatory subunit 10B OS=Homo sapiens OX=9606 GN=PSMC6 PE=1 SV=1	PSMC6	0	1
A0A090N7V5	A0A090N7V5_HUMAN Chromosome 7 open reading frame 24 OS=Homo sapiens OX=9606 GN=C7orf24 PE=4 SV=1	C7orf24	1	0
A0A090N7Y0	A0A090N7Y0_HUMAN Centaurin, gamma 3 OS=Homo sapiens OX=9606 GN=CENTG3 PE=4 SV=1	CENTG3	0	1
A0A090N7Y2	A0A090N7Y2_HUMAN ATP-binding cassette, sub-family F (GCN20), member 2 OS=Homo sapiens OX=9606 GN=ABCF2 PE=4 SV=1	ABCF2	0	1
A0A090N8G7	A0A090N8G7_HUMAN Similar to RP9 protein OS=Homo sapiens OX=9606 GN=LOC402478 PE=4 SV=1	LOC402478	1	0
A0A0A0MQS1	A0A0A0MQS1_HUMAN Pyrroline-5-carboxylate reductase OS=Homo sapiens OX=9606 GN=PYCR3 PE=1 SV=1	PYCR3	0	1
A0A0A0MSG2	A0A0A0MSG2_HUMAN Four and a half LIM domains protein 2 OS=Homo sapiens OX=9606 GN=FHL2 PE=1 SV=1	FHL2	1	1
A0A0A0MSV9	A0A0A0MSV9_HUMAN Tapasin OS=Homo sapiens OX=9606 GN=TAPBP PE=1 SV=1	TAPBP	0	1
A0A0A0MTH5	A0A0A0MTH5_HUMAN Dual-specificity tyrosine-phosphorylation-regulated kinase 4 OS=Homo sapiens OX=9606 GN=DYRK4 PE=4 SV=1	DYRK4	0	0
A0A0A0MTN0	A0A0A0MTN0_HUMAN Cullin-2 OS=Homo sapiens OX=9606 GN=CUL2 PE=1 SV=1	CUL2	0	1
A0A0A0MTS2	A0A0A0MTS2_HUMAN Glucose-6-phosphate isomerase (Fragment) OS=Homo sapiens OX=9606 GN=GPI PE=1 SV=1	GPI	0	1
A0A0A6YYG9	A0A0A6YYG9_HUMAN Protein ARPC4-TTLL3 OS=Homo sapiens OX=9606 GN=ARPC4-TTLL3 PE=4 SV=1	ARPC4-TTLL3	0	1
A0A0A6YYJ8	A0A0A6YYJ8_HUMAN Putative RNA-binding protein Luc7-like 2 OS=Homo sapiens OX=9606 GN=LUC7L2 PE=4 SV=1	LUC7L2	1	0
A0A0A6YYL2	A0A0A6YYL2_HUMAN Sulfotransferase OS=Homo sapiens OX=9606 GN=SULT1A4 PE=1 SV=1	SULT1A4	0	1
A0A0A6YYL4	A0A0A6YYL4_HUMAN Coronin OS=Homo sapiens OX=9606 GN=CORO7-PAM16 PE=3 SV=1	CORO7-PAM16	0	0
A0A0A6YYL6	A0A0A6YYL6_HUMAN Protein RPL17-C18orf32 OS=Homo sapiens OX=9606 GN=RPL17-C18orf32 PE=3 SV=1	RPL17-C18orf32	1	1
A0A0A7C3X2	A0A0A7C3X2_HUMAN MHC class I antigen (Fragment) OS=Homo sapiens OX=9606 GN=HLA-A PE=3 SV=1	HLA-A	0	1
A0A0A7C475	A0A0A7C475_HUMAN MHC class I antigen (Fragment) OS=Homo sapiens OX=9606 GN=HLA-B PE=3 SV=1	HLA-B	0	1
A0A0A8K8F0	A0A0A8K8F0_HUMAN Up-regulated in lung cancer 10 OS=Homo sapiens OX=9606 GN=URLC10 PE=2 SV=1	URLC10	0	1
A0A0B4J1W0	A0A0B4J1W0_HUMAN Mediator of RNA polymerase II transcription subunit 24 OS=Homo sapiens OX=9606 GN=MED24 PE=1 SV=1	MED24	0	0
A0A0B4J2E5	A0A0B4J2E5_HUMAN Uncharacterized protein OS=Homo sapiens OX=9606 GN=LOC102724159 PE=1 SV=1	LOC102724159	0	0
A0A0C4DG17	A0A0C4DG17_HUMAN 40S ribosomal protein SA OS=Homo sapiens OX=9606 GN=RPSA PE=1 SV=1	RPSA	1	1
A0A0C4DGG9	A0A0C4DGG9_HUMAN Chromodomain-helicase-DNA-binding protein 4 OS=Homo sapiens OX=9606 GN=CHD4 PE=1 SV=1	CHD4	0	0
A0A0D9SEY1	A0A0D9SEY1_HUMAN Mitogen-activated protein kinase kinase kinase kinase 4, isoform CRA_a OS=Homo sapiens OX=9606 GN=MAP4K4 PE=1 SV=1	MAP4K4	0	1
A0A0D9SF53	A0A0D9SF53_HUMAN ATP-dependent RNA helicase DDX3X OS=Homo sapiens OX=9606 GN=DDX3X PE=1 SV=1	DDX3X	1	1
A0A0D9SF60	A0A0D9SF60_HUMAN Plakophilin-4 OS=Homo sapiens OX=9606 GN=PKP4 PE=1 SV=1	PKP4	0	1
A0A0D9SGE8	A0A0D9SGE8_HUMAN PHD finger protein 6 OS=Homo sapiens OX=9606 GN=PHF6 PE=1 SV=1	PHF6	1	1
A0A0F7KYT8	A0A0F7KYT8_HUMAN Fragile X mental retardation autosomal homolog variant p2K OS=Homo sapiens OX=9606 GN=FXR1 PE=2 SV=1	FXR1	0	1
A0A0G2JIW1	A0A0G2JIW1_HUMAN Heat shock 70 kDa protein 1B OS=Homo sapiens OX=9606 GN=HSPA1B PE=1 SV=1	HSPA1B	0	0
A0A0G2JM12	A0A0G2JM12_HUMAN Casein kinase II subunit beta OS=Homo sapiens OX=9606 GN=CSNK2B PE=1 SV=1	CSNK2B	0	0
A0A0G2JPP5	A0A0G2JPP5_HUMAN Protein scribble homolog OS=Homo sapiens OX=9606 GN=SCRIB PE=1 SV=1	SCRIB	0	1
A0A0G2JQH2	A0A0G2JQH2_HUMAN 40S ribosomal protein S18 OS=Homo sapiens OX=9606 GN=RPS18 PE=1 SV=1	RPS18	1	0
A0A0K0K1K4	A0A0K0K1K4_HUMAN Proteasome subunit alpha type OS=Homo sapiens OX=9606 GN=HEL-S-276 PE=2 SV=1	HEL-S-276	0	1
A0A0N9MI60	A0A0N9MI60_HUMAN MHC class I antigen (Fragment) OS=Homo sapiens OX=9606 GN=HLA-B PE=3 SV=1	HLA-B	0	1
A0A0S2Z3F2	A0A0S2Z3F2_HUMAN V-raf murine sarcoma 3611 viral oncogene-like protein isoform 2 (Fragment) OS=Homo sapiens OX=9606 GN=ARAF PE=2 SV=1	ARAF	0	1
A0A0S2Z3G9	A0A0S2Z3G9_HUMAN Actinin alpha 4 isoform 1 (Fragment) OS=Homo sapiens OX=9606 GN=ACTN4 PE=2 SV=1	ACTN4	0	1
A0A0S2Z3H6	A0A0S2Z3H6_HUMAN Cleft lip and palate associated transmembrane protein 1 isoform 1 (Fragment) OS=Homo sapiens OX=9606 GN=CLPTM1 PE=2 SV=1	CLPTM1	0	1
A0A0S2Z3L0	A0A0S2Z3L0_HUMAN Electron-transfer-flavoprotein alpha polypeptide isoform 1 (Fragment) OS=Homo sapiens OX=9606 GN=ETFA PE=2 SV=1	ETFA	0	1
A0A0S2Z3L2	A0A0S2Z3L2_HUMAN ATPase Ca++ transporting cardiac muscle slow twitch 2 isoform 1 (Fragment) OS=Homo sapiens OX=9606 GN=ATP2A2 PE=2 SV=1	ATP2A2	0	1
A0A0S2Z3S5	A0A0S2Z3S5_HUMAN GNAS complex locus isoform 2 (Fragment) OS=Homo sapiens OX=9606 GN=GNAS PE=2 SV=1	GNAS	0	1
A0A0S2Z3Y1	A0A0S2Z3Y1_HUMAN Lectin galactoside-binding soluble 3 binding protein isoform 1 (Fragment) OS=Homo sapiens OX=9606 GN=LGALS3BP PE=2 SV=1	LGALS3BP	0	1
A0A0S2Z404	A0A0S2Z404_HUMAN Regulator of chromosome condensation 1 isoform 2 (Fragment) OS=Homo sapiens OX=9606 GN=RCC1 PE=2 SV=1	RCC1	0	0
A0A0S2Z410	A0A0S2Z410_HUMAN Hydroxysteroid dehydrogenase 10 isoform 1 (Fragment) OS=Homo sapiens OX=9606 GN=HSD17B10 PE=2 SV=1	HSD17B10	0	0
A0A0S2Z4J1	A0A0S2Z4J1_HUMAN Hydroxysteroid (17-beta) dehydrogenase 4, isoform CRA_b (Fragment) OS=Homo sapiens OX=9606 GN=HSD17B4 PE=2 SV=1	HSD17B4	0	1
A0A0S2Z4Z0	A0A0S2Z4Z0_HUMAN RNA binding motif protein 14 isoform 1 (Fragment) OS=Homo sapiens OX=9606 GN=RBM14 PE=2 SV=1	RBM14	0	1
A0A0S2Z4Z6	A0A0S2Z4Z6_HUMAN Serine/arginine repetitive matrix 1 isoform 2 (Fragment) OS=Homo sapiens OX=9606 GN=SRRM1 PE=1 SV=1	SRRM1	0	0
A0A0S2Z4Z9	A0A0S2Z4Z9_HUMAN Non-POU domain containing octamer-binding isoform 1 (Fragment) OS=Homo sapiens OX=9606 GN=NONO PE=2 SV=1	NONO	1	0
A0A0S2Z507	A0A0S2Z507_HUMAN Beta-transducin repeat containing isoform 3 (Fragment) OS=Homo sapiens OX=9606 GN=BTRC PE=1 SV=1	BTRC	0	1
A0A0S2Z5H0	A0A0S2Z5H0_HUMAN Mitochondrial ribosomal protein S28 isoform 2 (Fragment) OS=Homo sapiens OX=9606 GN=MRPS28 PE=2 SV=1	MRPS28	1	1
A0A0S2Z5H3	A0A0S2Z5H3_HUMAN Clathrin interactor 1 isoform 2 (Fragment) OS=Homo sapiens OX=9606 GN=CLINT1 PE=2 SV=1	CLINT1	0	1
A0A0S2Z5J4	A0A0S2Z5J4_HUMAN Adaptor-related protein complex 3 beta 1 subunit isoform 1 (Fragment) OS=Homo sapiens OX=9606 GN=AP3B1 PE=2 SV=1	AP3B1	0	1
A0A0S2Z5V7	A0A0S2Z5V7_HUMAN Histocompatibility 13 isoform 1 (Fragment) OS=Homo sapiens OX=9606 GN=HM13 PE=2 SV=1	HM13	0	0
A0A0S4T1G8	A0A0S4T1G8_HUMAN MHC class I antigen OS=Homo sapiens OX=9606 GN=HLA-C PE=3 SV=1	HLA-C	0	1
A0A0S4XQW8	A0A0S4XQW8_HUMAN MHC class I antigen OS=Homo sapiens OX=9606 GN=HLA-A PE=3 SV=1	HLA-A	1	0
A0A0U1RRM4	A0A0U1RRM4_HUMAN Polypyrimidine tract-binding protein 1 OS=Homo sapiens OX=9606 GN=PTBP1 PE=1 SV=1	PTBP1	1	1
A0A0U3GXA9	A0A0U3GXA9_HUMAN Chemokine receptor isoform 3 OS=Homo sapiens OX=9606 GN=CXCR4 PE=2 SV=1	CXCR4	0	1
A0A0U4BW16	A0A0U4BW16_HUMAN Non-muscle myosin heavy chain 9 OS=Homo sapiens OX=9606 GN=MYH9 PE=2 SV=1	MYH9	0	1
A0A140HM97	A0A140HM97_HUMAN MHC class I antigen OS=Homo sapiens OX=9606 GN=HLA-A PE=3 SV=1	HLA-A	0	0
A0A140T9T7	A0A140T9T7_HUMAN Antigen peptide transporter 1 OS=Homo sapiens OX=9606 GN=TAP1 PE=1 SV=1	TAP1	0	1
A0A140VJE3	A0A140VJE3_HUMAN Methionine aminopeptidase 2 OS=Homo sapiens OX=9606 GN=METAP2 PE=2 SV=1	METAP2	0	1
A0A140VJE8	A0A140VJE8_HUMAN AP complex subunit beta OS=Homo sapiens OX=9606 GN=AP2B1 PE=2 SV=1	AP2B1	0	1
A0A1B0GTL5	A0A1B0GTL5_HUMAN Rab11 family-interacting protein 5 OS=Homo sapiens OX=9606 GN=RAB11FIP5 PE=1 SV=1	RAB11FIP5	1	1
A0A1B0GUN5	A0A1B0GUN5_HUMAN Pleckstrin homology domain-containing family A member 6 OS=Homo sapiens OX=9606 GN=PLEKHA6 PE=1 SV=1	PLEKHA6	0	1
A0A1B0GUZ7	A0A1B0GUZ7_HUMAN Protein EFR3 homolog A OS=Homo sapiens OX=9606 GN=EFR3A PE=1 SV=1	EFR3A	0	1
A0A1B0GV68	A0A1B0GV68_HUMAN FERM, ARHGEF and pleckstrin domain-containing protein 1 OS=Homo sapiens OX=9606 GN=FARP1 PE=1 SV=1	FARP1	0	1
A0A1B4Z394	A0A1B4Z394_HUMAN Tubulin gamma chain OS=Homo sapiens OX=9606 GN=TUBG2 PE=2 SV=1	TUBG2	0	1
A0A1G4P1I6	A0A1G4P1I6_HUMAN Activated tyrosine kinase PDGFRB OS=Homo sapiens OX=9606 GN=NDEL1-PDGFRB PE=2 SV=1	NDEL1-PDGFRB	0	0
A0A1K0GXZ1	A0A1K0GXZ1_HUMAN Globin C1 OS=Homo sapiens OX=9606 GN=GLNC1 PE=3 SV=1	GLNC1	0	1
A0A1L7NY41	A0A1L7NY41_HUMAN Polypeptide N-acetylgalactosaminyltransferase OS=Homo sapiens OX=9606 GN=GALNT2 PE=2 SV=1	GALNT2	0	1
A0A1S5RA93	A0A1S5RA93_HUMAN Bifunctional polynucleotide phosphatase/kinase OS=Homo sapiens OX=9606 GN=PNKP PE=4 SV=1	PNKP	0	0
A0A1S5UZ39	A0A1S5UZ39_HUMAN Hemoglobin subunit alpha OS=Homo sapiens OX=9606 GN=HBA2 PE=2 SV=1	HBA2	0	0
A0A1S5UZH6	A0A1S5UZH6_HUMAN Semaphorin-3B OS=Homo sapiens OX=9606 GN=SEMA3B PE=2 SV=1	SEMA3B	0	1
A0A1W1W540	A0A1W1W540_HUMAN MHC class I antigen OS=Homo sapiens OX=9606 GN=HLA-C PE=3 SV=1	HLA-C	0	1
A0A1W2PNW4	A0A1W2PNW4_HUMAN Vascular endothelial growth factor receptor 1 OS=Homo sapiens OX=9606 GN=FLT1 PE=1 SV=1	FLT1	0	0
A0A1W2PNX8	A0A1W2PNX8_HUMAN Protein unc-45 homolog A OS=Homo sapiens OX=9606 GN=UNC45A PE=1 SV=1	UNC45A	0	1
A0A1W2PRB8	A0A1W2PRB8_HUMAN Mediator of RNA polymerase II transcription subunit 17 OS=Homo sapiens OX=9606 GN=MED17 PE=3 SV=1	MED17	0	0
A0A223PYF4	A0A223PYF4_HUMAN MHC class I antigen OS=Homo sapiens OX=9606 GN=HLA-B PE=3 SV=1	HLA-B	0	0
A0A286YF11	A0A286YF11_HUMAN Calcium uptake protein 1, mitochondrial OS=Homo sapiens OX=9606 GN=MICU1 PE=1 SV=1	MICU1	0	1
A0A2H4UK11	A0A2H4UK11_HUMAN MHC class I antigen OS=Homo sapiens OX=9606 GN=HLA-C PE=3 SV=1	HLA-C	0	0
A0A2H4ZEU7	A0A2H4ZEU7_HUMAN Cromer blood group antigen (Fragment) OS=Homo sapiens OX=9606 GN=CD55 PE=4 SV=1	CD55	0	1
A0A2P9AD51	A0A2P9AD51_HUMAN Ribose import ATP-binding protein RbsA OS=Homo sapiens OX=9606 GN=rbsA PE=4 SV=1	rbsA	0	0
A0A2P9AH34	A0A2P9AH34_HUMAN Putative Coat protein OS=Homo sapiens OX=9606 GN=BQ8482_150026 PE=4 SV=1	BQ8482_150026	1	0
A0A2P9AIR2	A0A2P9AIR2_HUMAN Adenylate cyclase OS=Homo sapiens OX=9606 GN=BQ8482_180238 PE=4 SV=1	BQ8482_180238	0	0
A0A2P9AK16	A0A2P9AK16_HUMAN Uncharacterized protein OS=Homo sapiens OX=9606 GN=BQ8482_20089 PE=4 SV=1	BQ8482_20089	0	0
A0A2P9AN14	A0A2P9AN14_HUMAN Molybdenum cofactor synthesis domain-containing protein OS=Homo sapiens OX=9606 GN=BQ8482_290125 PE=4 SV=1	BQ8482_290125	0	1
A0A2P9AVW1	A0A2P9AVW1_HUMAN DNA mismatch repair protein MutL OS=Homo sapiens OX=9606 GN=mutL PE=3 SV=1	mutL	0	1
A0A2R8Y596	A0A2R8Y596_HUMAN Breast cancer anti-estrogen resistance protein 1 OS=Homo sapiens OX=9606 GN=BCAR1 PE=4 SV=1	BCAR1	0	0
A0A2R8Y5S7	A0A2R8Y5S7_HUMAN Radixin OS=Homo sapiens OX=9606 GN=RDX PE=4 SV=1	RDX	0	1
A0A2R8Y5Y7	A0A2R8Y5Y7_HUMAN 60S ribosomal protein L9 OS=Homo sapiens OX=9606 GN=RPL9 PE=4 SV=1	RPL9	1	1
A0A2R8Y6G6	A0A2R8Y6G6_HUMAN Alpha-enolase OS=Homo sapiens OX=9606 GN=ENO1 PE=4 SV=1	ENO1	1	1
A0A2R8Y6W8	A0A2R8Y6W8_HUMAN General transcription and DNA repair factor IIH helicase subunit XPB OS=Homo sapiens OX=9606 GN=ERCC3 PE=4 SV=1	ERCC3	0	1
A0A2R8Y7A4	A0A2R8Y7A4_HUMAN Centrosomal protein of 78 kDa OS=Homo sapiens OX=9606 GN=CEP78 PE=4 SV=1	CEP78	0	1
A0A2R8Y7H4	A0A2R8Y7H4_HUMAN Ribose-phosphate pyrophosphokinase 1 OS=Homo sapiens OX=9606 GN=PRPS1 PE=4 SV=1	PRPS1	0	1
A0A2R8Y7R9	A0A2R8Y7R9_HUMAN Liprin-alpha-1 (Fragment) OS=Homo sapiens OX=9606 GN=PPFIA1 PE=4 SV=1	PPFIA1	0	1
A0A2R8Y851	A0A2R8Y851_HUMAN 40S ribosomal protein S29 OS=Homo sapiens OX=9606 GN=RPS29 PE=4 SV=1	RPS29	1	0
A0A2R8YD14	A0A2R8YD14_HUMAN 40S ribosomal protein S24 OS=Homo sapiens OX=9606 GN=RPS24 PE=4 SV=1	RPS24	1	1
A0A2R8YD95	A0A2R8YD95_HUMAN Vacuolar protein sorting-associated protein 45 OS=Homo sapiens OX=9606 GN=VPS45 PE=4 SV=1	VPS45	0	1
A0A2R8YG02	A0A2R8YG02_HUMAN DNA mismatch repair protein Msh2 OS=Homo sapiens OX=9606 GN=MSH2 PE=4 SV=1	MSH2	0	1
A0JP10	A0JP10_HUMAN Excision repair cross-complementing rodent repair deficiency, complementation group 6 OS=Homo sapiens OX=9606 GN=ERCC6 PE=2 SV=1	ERCC6	0	1
A0JP11	A0JP11_HUMAN Phosphoinositide-3-kinase, regulatory subunit 4 OS=Homo sapiens OX=9606 GN=PIK3R4 PE=2 SV=1	PIK3R4	0	1
A0MNN4	A0MNN4_HUMAN CDW3/SMU1 OS=Homo sapiens OX=9606 GN=SMU1 PE=2 SV=1	SMU1	0	1
A0MNP2	A0MNP2_HUMAN CDW11/WDR57 OS=Homo sapiens OX=9606 GN=WDR57 PE=2 SV=1	WDR57	0	1
A1L170	CA226_HUMAN Uncharacterized protein C1orf226 OS=Homo sapiens OX=9606 GN=C1orf226 PE=1 SV=1	C1orf226	0	1
A1L4H1	SRCRL_HUMAN Soluble scavenger receptor cysteine-rich domain-containing protein SSC5D OS=Homo sapiens OX=9606 GN=SSC5D PE=1 SV=3	SSC5D	0	0
A1YZ73	A1YZ73_HUMAN Beta-spectrin (Fragment) OS=Homo sapiens OX=9606 GN=SPTB PE=4 SV=1	SPTB	0	0
A2A3N6	PIPSL_HUMAN Putative PIP5K1A and PSMD4-like protein OS=Homo sapiens OX=9606 GN=PIPSL PE=5 SV=1	PIPSL	0	0
A2A3R6	A2A3R6_HUMAN 40S ribosomal protein S6 OS=Homo sapiens OX=9606 GN=RPS6 PE=2 SV=1	RPS6	1	1
A2RRC9	A2RRC9_HUMAN IQ motif containing GTPase activating protein 3 OS=Homo sapiens OX=9606 GN=IQGAP3 PE=1 SV=1	IQGAP3	0	1
A3RJH1	A3RJH1_HUMAN ATP-dependent RNA helicase DDX1 OS=Homo sapiens OX=9606 GN=DDX1 PE=2 SV=1	DDX1	0	1
A4D0P7	A4D0P7_HUMAN Origin recognition complex, subunit 5-like (Yeast), isoform CRA_b OS=Homo sapiens OX=9606 GN=ORC5L PE=1 SV=1	ORC5L	0	0
A4D1U3	A4D1U3_HUMAN Single-stranded DNA binding protein 1, isoform CRA_a OS=Homo sapiens OX=9606 GN=SSBP1 PE=2 SV=1	SSBP1	0	0
A4D1Z4	A4D1Z4_HUMAN KIAA0415 gene product OS=Homo sapiens OX=9606 GN=KIAA0415 PE=4 SV=1	KIAA0415	0	1
A4D275	A4D275_HUMAN Actin-related protein 2/3 complex subunit OS=Homo sapiens OX=9606 GN=ARPC1B PE=2 SV=1	ARPC1B	0	1
A4D2P0	A4D2P0_HUMAN Ras-related C3 botulinum toxin substrate 1 (Rho family, small GTP binding protein Rac1), isoform CRA_e OS=Homo sapiens OX=9606 GN=RAC1 PE=2 SV=1	RAC1	0	1
A6H8Y5	A6H8Y5_HUMAN Nibrin OS=Homo sapiens OX=9606 GN=NBN PE=2 SV=1	NBN	0	0
A6NHN6	NPB15_HUMAN Nuclear pore complex-interacting protein family member B15 OS=Homo sapiens OX=9606 GN=NPIPB15 PE=3 SV=3	NPIPB15	0	0
A6NKH3	RL37L_HUMAN Putative 60S ribosomal protein L37a-like protein OS=Homo sapiens OX=9606 GN=RPL37AP8 PE=5 SV=2	RPL37AP8	0	1
A6XMV9	A6XMV9_HUMAN Protease serine 2 preproprotein OS=Homo sapiens OX=9606 GN=PRSS2 PE=1 SV=1	PRSS2	0	0
A7BI36	A7BI36_HUMAN p180/ribosome receptor OS=Homo sapiens OX=9606 GN=RRBP1 PE=2 SV=2	RRBP1	0	1
A7LNJ1	A7LNJ1_HUMAN Phosphate transporter OS=Homo sapiens OX=9606 GN=SLC20A1 PE=2 SV=1	SLC20A1	0	1
A7YA96	A7YA96_HUMAN Gamma-glutamyl carboxylase OS=Homo sapiens OX=9606 GN=GGCX PE=2 SV=1	GGCX	0	1
A8K1K8	A8K1K8_HUMAN Chromosome 18 open reading frame 55, isoform CRA_b OS=Homo sapiens OX=9606 GN=C18orf55 PE=2 SV=1	C18orf55	0	1
A8K287	A8K287_HUMAN Synaptosomal-associated protein OS=Homo sapiens OX=9606 GN=SNAP23 PE=2 SV=1	SNAP23	0	1
A8K2M0	A8K2M0_HUMAN Proteasome (Prosome, macropain) 26S subunit, ATPase, 4, isoform CRA_b OS=Homo sapiens OX=9606 GN=PSMC4 PE=2 SV=1	PSMC4	0	1
A8K3R2	A8K3R2_HUMAN Ribosome biogenesis protein BOP1 OS=Homo sapiens OX=9606 GN=BOP1 PE=2 SV=1	BOP1	0	1
A8K401	A8K401_HUMAN Prohibitin, isoform CRA_a OS=Homo sapiens OX=9606 GN=PHB PE=2 SV=1	PHB	0	1
A8K4W0	A8K4W0_HUMAN 40S ribosomal protein S3a OS=Homo sapiens OX=9606 GN=RPS3A PE=2 SV=1	RPS3A	0	1
A8K517	A8K517_HUMAN Ribosomal protein S23, isoform CRA_a OS=Homo sapiens OX=9606 GN=RPS23 PE=2 SV=1	RPS23	1	1
A8K5J1	A8K5J1_HUMAN Uridine monophosphate synthetase (Orotate phosphoribosyl transferase and orotidine-5'-decarboxylase), isoform CRA_b OS=Homo sapiens OX=9606 GN=UMPS PE=2 SV=1	UMPS	0	1
A8K727	A8K727_HUMAN Pleckstrin homology domain-containing family A member 2 OS=Homo sapiens OX=9606 GN=PLEKHA2 PE=1 SV=1	PLEKHA2	0	1
A8K761	A8K761_HUMAN NADH dehydrogenase (Ubiquinone) 1 beta subcomplex, 10, 22kDa, isoform CRA_b OS=Homo sapiens OX=9606 GN=NDUFB10 PE=2 SV=1	NDUFB10	0	1
A8MU27	A8MU27_HUMAN Small ubiquitin-related modifier 3 OS=Homo sapiens OX=9606 GN=SUMO3 PE=1 SV=1	SUMO3	0	1
A8MUS3	A8MUS3_HUMAN 60S ribosomal protein L23a OS=Homo sapiens OX=9606 GN=RPL23A PE=1 SV=1	RPL23A	1	1
A8MVS5	HIDE1_HUMAN Protein HIDE1 OS=Homo sapiens OX=9606 GN=HIDE1 PE=2 SV=2	HIDE1	0	1
A8MXP9	A8MXP9_HUMAN Matrin-3 OS=Homo sapiens OX=9606 GN=MATR3 PE=1 SV=1	MATR3	0	1
A9J4F5	A9J4F5_HUMAN Zinc finger protein 593 OS=Homo sapiens OX=9606 GN=ZNF593 PE=1 SV=1	ZNF593	0	0
A9UFC0	A9UFC0_HUMAN Caspase 14 OS=Homo sapiens OX=9606 GN=CASP14 PE=2 SV=1	CASP14	0	0
B0I1S9	B0I1S9_HUMAN MYO1B variant protein OS=Homo sapiens OX=9606 GN=MYO1B PE=2 SV=1	MYO1B	0	1
B0I1T2	MYO1G_HUMAN Unconventional myosin-Ig OS=Homo sapiens OX=9606 GN=MYO1G PE=1 SV=2	MYO1G	0	1
B0YIW6	B0YIW6_HUMAN Archain 1, isoform CRA_a OS=Homo sapiens OX=9606 GN=ARCN1 PE=1 SV=1	ARCN1	0	1
B1AHD1	B1AHD1_HUMAN NHP2-like protein 1 OS=Homo sapiens OX=9606 GN=SNU13 PE=1 SV=1	SNU13	0	0
B1AKJ5	B1AKJ5_HUMAN Nardilysin (N-arginine dibasic convertase), isoform CRA_d OS=Homo sapiens OX=9606 GN=NRDC PE=1 SV=1	NRDC	0	1
B1AP13	B1AP13_HUMAN Complement decay-accelerating factor OS=Homo sapiens OX=9606 GN=CD55 PE=1 SV=1	CD55	0	1
B2CIS9	B2CIS9_HUMAN Caspase 14, apoptosis-related cysteine peptidase OS=Homo sapiens OX=9606 GN=CASP14 PE=2 SV=1	CASP14	1	1
B2R491	B2R491_HUMAN 40S ribosomal protein S4 OS=Homo sapiens OX=9606 GN=RPS4X PE=2 SV=1	RPS4X	1	1
B2R4R0	B2R4R0_HUMAN Histone H4 OS=Homo sapiens OX=9606 GN=HIST1H4L PE=2 SV=1	HIST1H4L	1	1
B2R6F3	B2R6F3_HUMAN Splicing factor arginine/serine-rich 3 OS=Homo sapiens OX=9606 GN=SFRS3 PE=2 SV=1	SFRS3	0	1
B2RBA6	B2RBA6_HUMAN DNA replication licensing factor MCM7 OS=Homo sapiens OX=9606 GN=MCM7 PE=2 SV=1	MCM7	0	0
B2RDF2	B2RDF2_HUMAN Pescadillo homolog OS=Homo sapiens OX=9606 GN=PES1 PE=2 SV=1	PES1	1	0
B2RDW1	B2RDW1_HUMAN Epididymis luminal protein 112 OS=Homo sapiens OX=9606 GN=HEL112 PE=2 SV=1	HEL112	0	1
B2RE76	B2RE76_HUMAN Chromatin modifying protein 2B OS=Homo sapiens OX=9606 GN=CHMP2B PE=2 SV=1	CHMP2B	0	1
B2RMV2	B2RMV2_HUMAN CYTSA protein OS=Homo sapiens OX=9606 GN=CYTSA PE=2 SV=1	CYTSA	0	1
B4DJL3	B4DJL3_HUMAN Mediator of RNA polymerase II transcription subunit 18 OS=Homo sapiens OX=9606 GN=MED18 PE=2 SV=1	MED18	0	0
B4DR61	B4DR61_HUMAN cDNA FLJ59739, highly similar to Protein transport protein Sec61 subunit alpha isoform 1 OS=Homo sapiens OX=9606 GN=SEC61A1 PE=1 SV=1	SEC61A1	0	1
B5BU01	B5BU01_HUMAN Eukaryotic translation initiation factor 2 beta OS=Homo sapiens OX=9606 GN=EIF2S2 PE=2 SV=1	EIF2S2	1	1
B5BU08	B5BU08_HUMAN U2 small nuclear RNA auxillary factor 1 isoform a OS=Homo sapiens OX=9606 GN=U2AF1 PE=2 SV=1	U2AF1	1	1
B5BU24	B5BU24_HUMAN 14-3-3 protein beta/alpha OS=Homo sapiens OX=9606 GN=YWHAB PE=2 SV=1	YWHAB	1	1
B5BUB1	B5BUB1_HUMAN RuvB-like helicase (Fragment) OS=Homo sapiens OX=9606 GN=RUVBL1 PE=2 SV=1	RUVBL1	0	1
B5BUD2	B5BUD2_HUMAN Replication factor C 2 isoform 1 (Fragment) OS=Homo sapiens OX=9606 GN=RFC2 PE=2 SV=1	RFC2	0	1
B5BUE6	B5BUE6_HUMAN ATP-dependent RNA helicase DDX5 (Fragment) OS=Homo sapiens OX=9606 GN=DDX5 PE=2 SV=1	DDX5	1	1
B5ME97	B5ME97_HUMAN Septin 10, isoform CRA_c OS=Homo sapiens OX=9606 GN=SEPT10 PE=1 SV=2	SEPT10	0	1
B7Z268	B7Z268_HUMAN Single-stranded DNA binding protein 1, isoform CRA_c OS=Homo sapiens OX=9606 GN=SSBP1 PE=2 SV=1	SSBP1	0	0
B7Z4C8	B7Z4C8_HUMAN cDNA FLJ57527, highly similar to 60S ribosomal protein L31 OS=Homo sapiens OX=9606 GN=RPL31 PE=1 SV=1	RPL31	1	1
B7Z6Z4	B7Z6Z4_HUMAN cDNA FLJ56329, highly similar to Myosin light polypeptide 6 OS=Homo sapiens OX=9606 GN=MYL6 PE=1 SV=1	MYL6	1	1
B7ZMF2	B7ZMF2_HUMAN Fanconi anemia, complementation group I OS=Homo sapiens OX=9606 GN=FANCI PE=2 SV=1	FANCI	0	1
B9EG90	B9EG90_HUMAN Topoisomerase (DNA) I OS=Homo sapiens OX=9606 GN=TOP1 PE=2 SV=1	TOP1	1	1
C1PHA2	C1PHA2_HUMAN Tyrosine-protein kinase receptor OS=Homo sapiens OX=9606 GN=KIF5B-ALK PE=2 SV=1	KIF5B-ALK	0	1
C8C504	C8C504_HUMAN Beta-globin OS=Homo sapiens OX=9606 GN=HBB PE=3 SV=1	HBB	1	0
C9IZQ1	C9IZQ1_HUMAN Translocon-associated protein subunit alpha OS=Homo sapiens OX=9606 GN=SSR1 PE=1 SV=1	SSR1	0	1
C9J3N9	C9J3N9_HUMAN Zinc finger protein 660 (Fragment) OS=Homo sapiens OX=9606 GN=ZNF660 PE=1 SV=1	ZNF660	0	0
C9J6P4	C9J6P4_HUMAN Zinc finger CCCH-type antiviral protein 1 OS=Homo sapiens OX=9606 GN=ZC3HAV1 PE=1 SV=1	ZC3HAV1	1	0
C9J7E5	C9J7E5_HUMAN Transportin-3 OS=Homo sapiens OX=9606 GN=TNPO3 PE=1 SV=1	TNPO3	0	1
C9JJ19	C9JJ19_HUMAN 28S ribosomal protein S34, mitochondrial OS=Homo sapiens OX=9606 GN=MRPS34 PE=1 SV=2	MRPS34	0	1
D0PNI1	D0PNI1_HUMAN Epididymis luminal protein 4 OS=Homo sapiens OX=9606 GN=YWHAZ PE=2 SV=1	YWHAZ	0	0
D3DQ48	D3DQ48_HUMAN Transmembrane protein 59, isoform CRA_e OS=Homo sapiens OX=9606 GN=TMEM59 PE=4 SV=1	TMEM59	0	1
D3DQ70	D3DQ70_HUMAN SERPINE1 mRNA binding protein 1, isoform CRA_d OS=Homo sapiens OX=9606 GN=SERBP1 PE=4 SV=1	SERBP1	0	1
D3DQR0	D3DQR0_HUMAN Protein kinase C and casein kinase substrate in neurons 3, isoform CRA_b OS=Homo sapiens OX=9606 GN=PACSIN3 PE=4 SV=1	PACSIN3	0	1
D3DR22	D3DR22_HUMAN Hydroxysteroid (17-beta) dehydrogenase 12, isoform CRA_a OS=Homo sapiens OX=9606 GN=HSD17B12 PE=3 SV=1	HSD17B12	0	1
D3DR65	D3DR65_HUMAN SPFH domain family, member 1, isoform CRA_a OS=Homo sapiens OX=9606 GN=SPFH1 PE=4 SV=1	SPFH1	0	1
D3DTH7	D3DTH7_HUMAN Myosin IC, isoform CRA_a OS=Homo sapiens OX=9606 GN=MYO1C PE=3 SV=1	MYO1C	0	1
D3DUK1	D3DUK1_HUMAN Breast cancer anti-estrogen resistance 1, isoform CRA_a OS=Homo sapiens OX=9606 GN=BCAR1 PE=4 SV=1	BCAR1	1	1
D6RER5	D6RER5_HUMAN Septin-11 OS=Homo sapiens OX=9606 GN=SEPT11 PE=1 SV=1	SEPT11	0	0
D9HTE9	D9HTE9_HUMAN Plasma membrane citrate carrier OS=Homo sapiens OX=9606 GN=SLC25A1 PE=2 SV=1	SLC25A1	0	1
E0WN24	E0WN24_HUMAN Surface antigen (Fragment) OS=Homo sapiens OX=9606 GN=HLA-C PE=3 SV=1	HLA-C	0	1
E1NZA1	E1NZA1_HUMAN Peroxisome proliferator activated receptor interacting complex protein OS=Homo sapiens OX=9606 GN=PRIC295 PE=2 SV=1	PRIC295	0	1
E5KNY5	E5KNY5_HUMAN Leucine-rich PPR-motif containing OS=Homo sapiens OX=9606 GN=LRPPRC PE=4 SV=1	LRPPRC	0	1
E5KRK5	E5KRK5_HUMAN Mitochondrial NADH-ubiquinone oxidoreductase 75 kDa subunit OS=Homo sapiens OX=9606 GN=NDUFS1 PE=3 SV=1	NDUFS1	0	1
E5KSU5	E5KSU5_HUMAN Mitochondrial transcription factor A OS=Homo sapiens OX=9606 GN=TFAM PE=4 SV=1	TFAM	1	1
E5RJR5	E5RJR5_HUMAN S-phase kinase-associated protein 1 OS=Homo sapiens OX=9606 GN=SKP1 PE=1 SV=1	SKP1	0	1
E7EMB3	E7EMB3_HUMAN Calmodulin-2 OS=Homo sapiens OX=9606 GN=CALM2 PE=1 SV=1	CALM2	0	1
E7EMK3	E7EMK3_HUMAN Flotillin-2 OS=Homo sapiens OX=9606 GN=FLOT2 PE=1 SV=1	FLOT2	0	1
E7EPK1	E7EPK1_HUMAN Septin-7 OS=Homo sapiens OX=9606 GN=SEPT7 PE=1 SV=2	SEPT7	0	0
E7EQZ4	E7EQZ4_HUMAN Survival motor neuron protein OS=Homo sapiens OX=9606 GN=SMN1 PE=1 SV=1	SMN1	0	1
E7ESC6	E7ESC6_HUMAN Exportin-7 OS=Homo sapiens OX=9606 GN=XPO7 PE=1 SV=1	XPO7	0	1
E7ESZ7	E7ESZ7_HUMAN NADH dehydrogenase [ubiquinone] 1 alpha subcomplex subunit 10, mitochondrial OS=Homo sapiens OX=9606 GN=NDUFA10 PE=1 SV=1	NDUFA10	0	1
E7ETY2	E7ETY2_HUMAN Treacle protein OS=Homo sapiens OX=9606 GN=TCOF1 PE=1 SV=1	TCOF1	0	0
E7EX29	E7EX29_HUMAN 14-3-3 protein zeta/delta (Fragment) OS=Homo sapiens OX=9606 GN=YWHAZ PE=1 SV=1	YWHAZ	1	1
E9KL48	E9KL48_HUMAN Epididymis tissue sperm binding protein Li 18mP OS=Homo sapiens OX=9606 GN=GLUD1 PE=2 SV=1	GLUD1	0	1
E9LUH4	E9LUH4_HUMAN Methyl-CpG-binding protein 2 OS=Homo sapiens OX=9606 GN=MECP2 PE=2 SV=1	MECP2	0	0
E9PAU2	E9PAU2_HUMAN Ribonucleoprotein PTB-binding 1 OS=Homo sapiens OX=9606 GN=RAVER1 PE=1 SV=1	RAVER1	0	1
E9PAV3	NACAM_HUMAN Nascent polypeptide-associated complex subunit alpha, muscle-specific form OS=Homo sapiens OX=9606 GN=NACA PE=1 SV=1	NACA	1	1
E9PC69	E9PC69_HUMAN Non-specific serine/threonine protein kinase OS=Homo sapiens OX=9606 GN=MARK2 PE=1 SV=3	MARK2	0	1
E9PCR7	E9PCR7_HUMAN 2-oxoglutarate dehydrogenase, mitochondrial OS=Homo sapiens OX=9606 GN=OGDH PE=1 SV=1	OGDH	0	1
E9PD50	E9PD50_HUMAN Protein SMG7 OS=Homo sapiens OX=9606 GN=SMG7 PE=1 SV=1	SMG7	0	1
E9PF49	E9PF49_HUMAN NADH dehydrogenase [ubiquinone] 1 beta subcomplex subunit 9 OS=Homo sapiens OX=9606 GN=NDUFB9 PE=1 SV=1	NDUFB9	0	1
E9PI41	E9PI41_HUMAN Exosome complex component RRP41 (Fragment) OS=Homo sapiens OX=9606 GN=EXOSC4 PE=1 SV=8	EXOSC4	0	0
E9PIE3	E9PIE3_HUMAN Caveolae-associated protein 3 OS=Homo sapiens OX=9606 GN=CAVIN3 PE=1 SV=1	CAVIN3	0	1
E9PK25	E9PK25_HUMAN Cofilin-1 OS=Homo sapiens OX=9606 GN=CFL1 PE=1 SV=1	CFL1	1	1
E9PKC0	E9PKC0_HUMAN Pleckstrin homology domain-containing family A member 7 OS=Homo sapiens OX=9606 GN=PLEKHA7 PE=1 SV=1	PLEKHA7	0	1
E9PR30	E9PR30_HUMAN 40S ribosomal protein S30 OS=Homo sapiens OX=9606 GN=FAU PE=1 SV=1	FAU	1	1
F1D8R0	F1D8R0_HUMAN Nuclear receptor subfamily 2, group F, member 2, isoform CRA_a OS=Homo sapiens OX=9606 GN=NR2F2 PE=2 SV=1	NR2F2	0	1
F1JVV5	F1JVV5_HUMAN EWSR1/ATF1 fusion protein type 1 OS=Homo sapiens OX=9606 GN=EWSR1/ATF1 fusion PE=2 SV=1	EWSR1/ATF1 fusion	0	0
F2Z2W7	F2Z2W7_HUMAN tRNA (uracil-5-)-methyltransferase homolog A OS=Homo sapiens OX=9606 GN=TRMT2A PE=1 SV=1	TRMT2A	0	0
F5H5D3	F5H5D3_HUMAN Tubulin alpha chain OS=Homo sapiens OX=9606 GN=TUBA1C PE=1 SV=1	TUBA1C	0	1
F8VX04	F8VX04_HUMAN Sodium-coupled neutral amino acid transporter 1 OS=Homo sapiens OX=9606 GN=SLC38A1 PE=1 SV=1	SLC38A1	0	1
F8W0Q9	F8W0Q9_HUMAN Periphilin-1 OS=Homo sapiens OX=9606 GN=PPHLN1 PE=1 SV=1	PPHLN1	0	1
F8W0W8	F8W0W8_HUMAN Serine/threonine-protein phosphatase OS=Homo sapiens OX=9606 GN=PPP1CC PE=1 SV=1	PPP1CC	0	1
F8W1S1	F8W1S1_HUMAN Keratin, type II cytoskeletal 74 OS=Homo sapiens OX=9606 GN=KRT74 PE=1 SV=1	KRT74	1	1
F8WAR4	F8WAR4_HUMAN MICOS complex subunit OS=Homo sapiens OX=9606 GN=CHCHD3 PE=1 SV=1	CHCHD3	0	1
F8WCF6	F8WCF6_HUMAN Actin-related protein 2/3 complex subunit 4 OS=Homo sapiens OX=9606 GN=ARPC4-TTLL3 PE=3 SV=1	ARPC4-TTLL3	0	0
G3V5Z7	G3V5Z7_HUMAN Proteasome subunit alpha type OS=Homo sapiens OX=9606 GN=PSMA6 PE=1 SV=1	PSMA6	0	1
G5E9T8	G5E9T8_HUMAN Golgi SNAP receptor complex member 1 (Fragment) OS=Homo sapiens OX=9606 GN=GOSR1 PE=1 SV=2	GOSR1	0	1
G5EA09	G5EA09_HUMAN Syndecan binding protein (Syntenin), isoform CRA_a OS=Homo sapiens OX=9606 GN=SDCBP PE=1 SV=1	SDCBP	0	1
G8JLB6	G8JLB6_HUMAN Heterogeneous nuclear ribonucleoprotein H OS=Homo sapiens OX=9606 GN=HNRNPH1 PE=1 SV=1	HNRNPH1	0	1
G9K388	G9K388_HUMAN YWHAE/FAM22A fusion protein (Fragment) OS=Homo sapiens OX=9606 GN=YWHAE/FAM22A fusion PE=2 SV=1	YWHAE/FAM22A fusion	1	1
H0Y2S9	H0Y2S9_HUMAN Myosin phosphatase Rho-interacting protein (Fragment) OS=Homo sapiens OX=9606 GN=MPRIP PE=1 SV=3	MPRIP	0	0
H0Y2W2	H0Y2W2_HUMAN ATPase family AAA domain-containing protein 3A (Fragment) OS=Homo sapiens OX=9606 GN=ATAD3A PE=1 SV=1	ATAD3A	0	1
H0Y368	H0Y368_HUMAN Dolichol-phosphate mannosyltransferase subunit 1 (Fragment) OS=Homo sapiens OX=9606 GN=DPM1 PE=1 SV=1	DPM1	1	1
H0Y449	H0Y449_HUMAN Nuclease-sensitive element-binding protein 1 (Fragment) OS=Homo sapiens OX=9606 GN=YBX1 PE=1 SV=1	YBX1	1	0
H0Y5K5	H0Y5K5_HUMAN Endoplasmic reticulum-Golgi intermediate compartment protein 3 (Fragment) OS=Homo sapiens OX=9606 GN=ERGIC3 PE=1 SV=1	ERGIC3	0	1
H0Y8C2	H0Y8C2_HUMAN 60S ribosomal protein L22-like 1 (Fragment) OS=Homo sapiens OX=9606 GN=RPL22L1 PE=1 SV=1	RPL22L1	1	1
H0Y8P4	H0Y8P4_HUMAN U3 small nucleolar RNA-associated protein 15 homolog (Fragment) OS=Homo sapiens OX=9606 GN=UTP15 PE=1 SV=1	UTP15	0	1
H0Y9X1	H0Y9X1_HUMAN Translation machinery-associated protein 16 (Fragment) OS=Homo sapiens OX=9606 GN=TMA16 PE=1 SV=1	TMA16	1	1
H0YAA8	H0YAA8_HUMAN Mediator of RNA polymerase II transcription subunit 28 (Fragment) OS=Homo sapiens OX=9606 GN=MED28 PE=1 SV=1	MED28	0	0
H0YFD6	H0YFD6_HUMAN Trifunctional enzyme subunit alpha, mitochondrial OS=Homo sapiens OX=9606 GN=HADHA PE=1 SV=2	HADHA	0	1
H0YGM0	H0YGM0_HUMAN Caseinolytic peptidase B protein homolog (Fragment) OS=Homo sapiens OX=9606 GN=CLPB PE=1 SV=1	CLPB	0	1
H0YKD8	H0YKD8_HUMAN 60S ribosomal protein L28 OS=Homo sapiens OX=9606 GN=RPL28 PE=1 SV=1	RPL28	0	1
H0YMD1	H0YMD1_HUMAN Low-density lipoprotein receptor OS=Homo sapiens OX=9606 GN=LDLR PE=1 SV=1	LDLR	0	1
H3BS72	H3BS72_HUMAN Very-long-chain (3R)-3-hydroxyacyl-CoA dehydratase OS=Homo sapiens OX=9606 GN=HACD3 PE=1 SV=1	HACD3	0	1
H3BVG0	H3BVG0_HUMAN Nuclear pore complex protein Nup93 OS=Homo sapiens OX=9606 GN=NUP93 PE=1 SV=1	NUP93	0	1
H6VRG2	H6VRG2_HUMAN Keratin 1 OS=Homo sapiens OX=9606 GN=KRT1 PE=3 SV=1	KRT1	1	1
H7BY55	H7BY55_HUMAN Complement decay-accelerating factor OS=Homo sapiens OX=9606 GN=CD55 PE=1 SV=2	CD55	0	0
H7BY58	H7BY58_HUMAN Protein-L-isoaspartate O-methyltransferase OS=Homo sapiens OX=9606 GN=PCMT1 PE=1 SV=1	PCMT1	1	1
H7BZJ3	H7BZJ3_HUMAN Protein disulfide-isomerase A3 (Fragment) OS=Homo sapiens OX=9606 GN=PDIA3 PE=1 SV=1	PDIA3	0	1
H7C2Q8	H7C2Q8_HUMAN EBNA1 binding protein 2, isoform CRA_d OS=Homo sapiens OX=9606 GN=EBNA1BP2 PE=1 SV=1	EBNA1BP2	1	1
H9STE0	H9STE0_HUMAN Cytochrome c oxidase subunit 2 OS=Homo sapiens OX=9606 GN=COX2 PE=3 SV=1	COX2	0	1
I3L4A1	I3L4A1_HUMAN Charged multivesicular body protein 6 (Fragment) OS=Homo sapiens OX=9606 GN=CHMP6 PE=1 SV=1	CHMP6	1	0
I3L504	I3L504_HUMAN Eukaryotic translation initiation factor 5A-1 OS=Homo sapiens OX=9606 GN=EIF5A PE=1 SV=1	EIF5A	0	1
I4DCY7	I4DCY7_HUMAN MHC classI antigen (Fragment) OS=Homo sapiens OX=9606 GN=HLA-B PE=3 SV=1	HLA-B	0	0
I7FC27	I7FC27_HUMAN Sterile alpha motif domain containing 11 splice variant ASV2 OS=Homo sapiens OX=9606 GN=SAMD11 PE=2 SV=1	SAMD11	0	1
I7JB59	I7JB59_HUMAN ABCG2 protein OS=Homo sapiens OX=9606 GN=ABCG2 PE=4 SV=1	ABCG2	0	1
J3KMZ0	J3KMZ0_HUMAN Homeobox protein Hox-C11 OS=Homo sapiens OX=9606 GN=HOXC11 PE=1 SV=1	HOXC11	0	1
J3KN16	J3KN16_HUMAN Proteasome adapter and scaffold protein ECM29 OS=Homo sapiens OX=9606 GN=ECPAS PE=1 SV=1	ECPAS	0	1
J3KN66	J3KN66_HUMAN Torsin-1A-interacting protein 1 OS=Homo sapiens OX=9606 GN=TOR1AIP1 PE=1 SV=1	TOR1AIP1	0	0
J3KNF8	J3KNF8_HUMAN Cytochrome b5 type B (Outer mitochondrial membrane), isoform CRA_a OS=Homo sapiens OX=9606 GN=CYB5B PE=1 SV=1	CYB5B	0	0
J3KNL6	J3KNL6_HUMAN Protein transport protein sec16 OS=Homo sapiens OX=9606 GN=SEC16A PE=1 SV=1	SEC16A	0	1
J3KNN5	J3KNN5_HUMAN Probable ATP-dependent RNA helicase DDX41 (Fragment) OS=Homo sapiens OX=9606 GN=DDX41 PE=1 SV=1	DDX41	1	1
J3KPF3	J3KPF3_HUMAN 4F2 cell-surface antigen heavy chain OS=Homo sapiens OX=9606 GN=SLC3A2 PE=1 SV=1	SLC3A2	1	1
J3KPP4	J3KPP4_HUMAN Cisplatin resistance-associated overexpressed protein, isoform CRA_b OS=Homo sapiens OX=9606 GN=LUC7L3 PE=1 SV=1	LUC7L3	0	0
J3KPS0	J3KPS0_HUMAN DnaJ (Hsp40) homolog, subfamily B, member 12, isoform CRA_c OS=Homo sapiens OX=9606 GN=DNAJB12 PE=1 SV=1	DNAJB12	0	1
J3KPS3	J3KPS3_HUMAN Fructose-bisphosphate aldolase OS=Homo sapiens OX=9606 GN=ALDOA PE=1 SV=1	ALDOA	1	1
J3KQ48	J3KQ48_HUMAN Peptidyl-tRNA hydrolase 2, mitochondrial OS=Homo sapiens OX=9606 GN=PTRH2 PE=1 SV=1	PTRH2	0	1
J3KQE5	J3KQE5_HUMAN GTP-binding nuclear protein Ran (Fragment) OS=Homo sapiens OX=9606 GN=RAN PE=1 SV=1	RAN	0	1
J3KQN4	J3KQN4_HUMAN 60S ribosomal protein L36a OS=Homo sapiens OX=9606 GN=RPL36A PE=1 SV=1	RPL36A	0	0
J3KQY1	J3KQY1_HUMAN 39S ribosomal protein L22, mitochondrial OS=Homo sapiens OX=9606 GN=MRPL22 PE=1 SV=1	MRPL22	1	1
J3KR72	J3KR72_HUMAN Transcription initiation factor TFIID subunit 6 OS=Homo sapiens OX=9606 GN=TAF6 PE=1 SV=1	TAF6	1	1
J3QLS3	J3QLS3_HUMAN 28S ribosomal protein S7, mitochondrial OS=Homo sapiens OX=9606 GN=MRPS7 PE=1 SV=1	MRPS7	1	1
J3QRS3	J3QRS3_HUMAN Myosin regulatory light chain 12A OS=Homo sapiens OX=9606 GN=MYL12A PE=1 SV=1	MYL12A	0	1
J3QRU1	J3QRU1_HUMAN Tyrosine-protein kinase OS=Homo sapiens OX=9606 GN=YES1 PE=1 SV=1	YES1	0	1
J3QTA2	J3QTA2_HUMAN BAG family molecular chaperone regulator 1 OS=Homo sapiens OX=9606 GN=BAG1 PE=1 SV=1	BAG1	0	1
J3QTA6	J3QTA6_HUMAN MICOS complex subunit OS=Homo sapiens OX=9606 GN=CHCHD6 PE=1 SV=1	CHCHD6	0	1
J7IHS8	J7IHS8_HUMAN MHC class I chain-related protein A OS=Homo sapiens OX=9606 GN=MICA PE=4 SV=1	MICA	0	1
J9JIE6	J9JIE6_HUMAN Calcium load-activated calcium channel OS=Homo sapiens OX=9606 GN=TMCO1 PE=1 SV=1	TMCO1	0	1
K7ELC2	K7ELC2_HUMAN 40S ribosomal protein S15 OS=Homo sapiens OX=9606 GN=RPS15 PE=1 SV=1	RPS15	1	1
K7ELC7	K7ELC7_HUMAN 60S ribosomal protein L27 (Fragment) OS=Homo sapiens OX=9606 GN=RPL27 PE=1 SV=1	RPL27	0	0
K7ER00	K7ER00_HUMAN Phenylalanine--tRNA ligase alpha subunit OS=Homo sapiens OX=9606 GN=FARSA PE=1 SV=1	FARSA	0	1
K7ES00	K7ES00_HUMAN Histone H3.3 (Fragment) OS=Homo sapiens OX=9606 GN=H3F3B PE=1 SV=1	H3F3B	0	1
K9JA46	K9JA46_HUMAN Epididymis luminal secretory protein 52 OS=Homo sapiens OX=9606 GN=EL52 PE=2 SV=1	EL52	0	1
L0R588	L0R588_HUMAN Alternative protein C11orf48 OS=Homo sapiens OX=9606 GN=C11orf48 PE=4 SV=1	C11orf48	1	0
L0R5A1	L0R5A1_HUMAN Alternative protein CSF2RB OS=Homo sapiens OX=9606 GN=CSF2RB PE=4 SV=1	CSF2RB	0	1
L0R6C4	L0R6C4_HUMAN Alternative protein ANKRD11 OS=Homo sapiens OX=9606 GN=ANKRD11 PE=4 SV=1	ANKRD11	0	1
L7RTG7	L7RTG7_HUMAN Fibroblast growth factor receptor substrate 2, isoform CRA_a OS=Homo sapiens OX=9606 GN=FRS2 PE=4 SV=1	FRS2	0	1
M0QZM1	M0QZM1_HUMAN Heterogeneous nuclear ribonucleoprotein M (Fragment) OS=Homo sapiens OX=9606 GN=HNRNPM PE=1 SV=1	HNRNPM	0	0
M0R0R2	M0R0R2_HUMAN 40S ribosomal protein S5 OS=Homo sapiens OX=9606 GN=RPS5 PE=1 SV=1	RPS5	1	1
M0R1Y2	M0R1Y2_HUMAN ER lumen protein-retaining receptor 1 (Fragment) OS=Homo sapiens OX=9606 GN=KDELR1 PE=1 SV=1	KDELR1	0	1
M0R2N5	M0R2N5_HUMAN Very-long-chain enoyl-CoA reductase OS=Homo sapiens OX=9606 GN=TECR PE=1 SV=1	TECR	1	0
M0R2S1	M0R2S1_HUMAN Ubiquitin-60S ribosomal protein L40 (Fragment) OS=Homo sapiens OX=9606 GN=UBA52 PE=1 SV=1	UBA52	0	1
M1VPF4	M1VPF4_HUMAN Tyrosine-protein kinase receptor OS=Homo sapiens OX=9606 GN=TPM3-ROS1 PE=2 SV=1	TPM3-ROS1	0	1
O00159	MYO1C_HUMAN Unconventional myosin-Ic OS=Homo sapiens OX=9606 GN=MYO1C PE=1 SV=4	MYO1C	0	1
O00165	HAX1_HUMAN HCLS1-associated protein X-1 OS=Homo sapiens OX=9606 GN=HAX1 PE=1 SV=2	HAX1	0	1
O00231	PSD11_HUMAN 26S proteasome non-ATPase regulatory subunit 11 OS=Homo sapiens OX=9606 GN=PSMD11 PE=1 SV=3	PSMD11	0	1
O00232	PSD12_HUMAN 26S proteasome non-ATPase regulatory subunit 12 OS=Homo sapiens OX=9606 GN=PSMD12 PE=1 SV=3	PSMD12	0	1
O00233	PSMD9_HUMAN 26S proteasome non-ATPase regulatory subunit 9 OS=Homo sapiens OX=9606 GN=PSMD9 PE=1 SV=3	PSMD9	0	1
O00268	TAF4_HUMAN Transcription initiation factor TFIID subunit 4 OS=Homo sapiens OX=9606 GN=TAF4 PE=1 SV=2	TAF4	1	0
O00299	CLIC1_HUMAN Chloride intracellular channel protein 1 OS=Homo sapiens OX=9606 GN=CLIC1 PE=1 SV=4	CLIC1	0	1
O00358	FOXE1_HUMAN Forkhead box protein E1 OS=Homo sapiens OX=9606 GN=FOXE1 PE=1 SV=3	FOXE1	0	1
O00483	NDUA4_HUMAN Cytochrome c oxidase subunit NDUFA4 OS=Homo sapiens OX=9606 GN=NDUFA4 PE=1 SV=1	NDUFA4	0	1
O00487	PSDE_HUMAN 26S proteasome non-ATPase regulatory subunit 14 OS=Homo sapiens OX=9606 GN=PSMD14 PE=1 SV=1	PSMD14	0	1
O00488	ZN593_HUMAN Zinc finger protein 593 OS=Homo sapiens OX=9606 GN=ZNF593 PE=1 SV=2	ZNF593	1	1
O00505	IMA4_HUMAN Importin subunit alpha-4 OS=Homo sapiens OX=9606 GN=KPNA3 PE=1 SV=2	KPNA3	0	0
O00566	MPP10_HUMAN U3 small nucleolar ribonucleoprotein protein MPP10 OS=Homo sapiens OX=9606 GN=MPHOSPH10 PE=1 SV=2	MPHOSPH10	0	1
O00622	CYR61_HUMAN Protein CYR61 OS=Homo sapiens OX=9606 GN=CYR61 PE=1 SV=1	CYR61	1	1
O00629	IMA3_HUMAN Importin subunit alpha-3 OS=Homo sapiens OX=9606 GN=KPNA4 PE=1 SV=1	KPNA4	0	0
O00635	TRI38_HUMAN E3 ubiquitin-protein ligase TRIM38 OS=Homo sapiens OX=9606 GN=TRIM38 PE=1 SV=1	TRIM38	0	1
O00743	PPP6_HUMAN Serine/threonine-protein phosphatase 6 catalytic subunit OS=Homo sapiens OX=9606 GN=PPP6C PE=1 SV=1	PPP6C	0	1
O14681	EI24_HUMAN Etoposide-induced protein 2.4 homolog OS=Homo sapiens OX=9606 GN=EI24 PE=1 SV=4	EI24	0	1
O14776	TCRG1_HUMAN Transcription elongation regulator 1 OS=Homo sapiens OX=9606 GN=TCERG1 PE=1 SV=2	TCERG1	0	1
O14828	SCAM3_HUMAN Secretory carrier-associated membrane protein 3 OS=Homo sapiens OX=9606 GN=SCAMP3 PE=1 SV=3	SCAMP3	0	1
O14893	GEMI2_HUMAN Gem-associated protein 2 OS=Homo sapiens OX=9606 GN=GEMIN2 PE=1 SV=1	GEMIN2	0	1
O14929	HAT1_HUMAN Histone acetyltransferase type B catalytic subunit OS=Homo sapiens OX=9606 GN=HAT1 PE=1 SV=1	HAT1	0	1
O14939	PLD2_HUMAN Phospholipase D2 OS=Homo sapiens OX=9606 GN=PLD2 PE=1 SV=2	PLD2	0	1
O14975	S27A2_HUMAN Very long-chain acyl-CoA synthetase OS=Homo sapiens OX=9606 GN=SLC27A2 PE=1 SV=2	SLC27A2	0	0
O14980	XPO1_HUMAN Exportin-1 OS=Homo sapiens OX=9606 GN=XPO1 PE=1 SV=1	XPO1	0	1
O15020	SPTN2_HUMAN Spectrin beta chain, non-erythrocytic 2 OS=Homo sapiens OX=9606 GN=SPTBN2 PE=1 SV=3	SPTBN2	0	0
O15049	N4BP3_HUMAN NEDD4-binding protein 3 OS=Homo sapiens OX=9606 GN=N4BP3 PE=1 SV=3	N4BP3	0	1
O15144	ARPC2_HUMAN Actin-related protein 2/3 complex subunit 2 OS=Homo sapiens OX=9606 GN=ARPC2 PE=1 SV=1	ARPC2	0	1
O15160	RPAC1_HUMAN DNA-directed RNA polymerases I and III subunit RPAC1 OS=Homo sapiens OX=9606 GN=POLR1C PE=1 SV=1	POLR1C	0	1
O15173	PGRC2_HUMAN Membrane-associated progesterone receptor component 2 OS=Homo sapiens OX=9606 GN=PGRMC2 PE=1 SV=1	PGRMC2	0	0
O15198	SMAD9_HUMAN Mothers against decapentaplegic homolog 9 OS=Homo sapiens OX=9606 GN=SMAD9 PE=1 SV=1	SMAD9	0	0
O15260	SURF4_HUMAN Surfeit locus protein 4 OS=Homo sapiens OX=9606 GN=SURF4 PE=1 SV=3	SURF4	0	0
O15371	EIF3D_HUMAN Eukaryotic translation initiation factor 3 subunit D OS=Homo sapiens OX=9606 GN=EIF3D PE=1 SV=1	EIF3D	0	1
O15397	IPO8_HUMAN Importin-8 OS=Homo sapiens OX=9606 GN=IPO8 PE=1 SV=2	IPO8	0	1
O15427	MOT4_HUMAN Monocarboxylate transporter 4 OS=Homo sapiens OX=9606 GN=SLC16A3 PE=1 SV=1	SLC16A3	0	0
O43143	DHX15_HUMAN Pre-mRNA-splicing factor ATP-dependent RNA helicase DHX15 OS=Homo sapiens OX=9606 GN=DHX15 PE=1 SV=2	DHX15	0	1
O43175	SERA_HUMAN D-3-phosphoglycerate dehydrogenase OS=Homo sapiens OX=9606 GN=PHGDH PE=1 SV=4	PHGDH	0	1
O43242	PSMD3_HUMAN 26S proteasome non-ATPase regulatory subunit 3 OS=Homo sapiens OX=9606 GN=PSMD3 PE=1 SV=2	PSMD3	0	1
O43290	SNUT1_HUMAN U4/U6.U5 tri-snRNP-associated protein 1 OS=Homo sapiens OX=9606 GN=SART1 PE=1 SV=1	SART1	1	1
O43427	FIBP_HUMAN Acidic fibroblast growth factor intracellular-binding protein OS=Homo sapiens OX=9606 GN=FIBP PE=1 SV=3	FIBP	0	0
O43447	PPIH_HUMAN Peptidyl-prolyl cis-trans isomerase H OS=Homo sapiens OX=9606 GN=PPIH PE=1 SV=1	PPIH	0	1
O43474	KLF4_HUMAN Krueppel-like factor 4 OS=Homo sapiens OX=9606 GN=KLF4 PE=1 SV=3	KLF4	1	1
O43684	BUB3_HUMAN Mitotic checkpoint protein BUB3 OS=Homo sapiens OX=9606 GN=BUB3 PE=1 SV=1	BUB3	1	1
O43709	BUD23_HUMAN Probable 18S rRNA (guanine-N(7))-methyltransferase OS=Homo sapiens OX=9606 GN=BUD23 PE=1 SV=2	BUD23	1	1
O43752	STX6_HUMAN Syntaxin-6 OS=Homo sapiens OX=9606 GN=STX6 PE=1 SV=1	STX6	0	1
O43823	AKAP8_HUMAN A-kinase anchor protein 8 OS=Homo sapiens OX=9606 GN=AKAP8 PE=1 SV=1	AKAP8	0	1
O60264	SMCA5_HUMAN SWI/SNF-related matrix-associated actin-dependent regulator of chromatin subfamily A member 5 OS=Homo sapiens OX=9606 GN=SMARCA5 PE=1 SV=1	SMARCA5	0	0
O60488	ACSL4_HUMAN Long-chain-fatty-acid--CoA ligase 4 OS=Homo sapiens OX=9606 GN=ACSL4 PE=1 SV=2	ACSL4	0	1
O60518	RNBP6_HUMAN Ran-binding protein 6 OS=Homo sapiens OX=9606 GN=RANBP6 PE=1 SV=2	RANBP6	0	1
O60645	EXOC3_HUMAN Exocyst complex component 3 OS=Homo sapiens OX=9606 GN=EXOC3 PE=1 SV=2	EXOC3	0	1
O60658	PDE8A_HUMAN High affinity cAMP-specific and IBMX-insensitive 3',5'-cyclic phosphodiesterase 8A OS=Homo sapiens OX=9606 GN=PDE8A PE=1 SV=2	PDE8A	0	1
O60701	UGDH_HUMAN UDP-glucose 6-dehydrogenase OS=Homo sapiens OX=9606 GN=UGDH PE=1 SV=1	UGDH	0	1
O60716	CTND1_HUMAN Catenin delta-1 OS=Homo sapiens OX=9606 GN=CTNND1 PE=1 SV=1	CTNND1	0	1
O60884	DNJA2_HUMAN DnaJ homolog subfamily A member 2 OS=Homo sapiens OX=9606 GN=DNAJA2 PE=1 SV=1	DNAJA2	1	1
O75052	CAPON_HUMAN Carboxyl-terminal PDZ ligand of neuronal nitric oxide synthase protein OS=Homo sapiens OX=9606 GN=NOS1AP PE=1 SV=3	NOS1AP	0	1
O75190	DNJB6_HUMAN DnaJ homolog subfamily B member 6 OS=Homo sapiens OX=9606 GN=DNAJB6 PE=1 SV=2	DNAJB6	0	1
O75306	NDUS2_HUMAN NADH dehydrogenase [ubiquinone] iron-sulfur protein 2, mitochondrial OS=Homo sapiens OX=9606 GN=NDUFS2 PE=1 SV=2	NDUFS2	0	1
O75319	DUS11_HUMAN RNA/RNP complex-1-interacting phosphatase OS=Homo sapiens OX=9606 GN=DUSP11 PE=1 SV=2	DUSP11	0	1
O75323	NIPS2_HUMAN Protein NipSnap homolog 2 OS=Homo sapiens OX=9606 GN=NIPSNAP2 PE=1 SV=1	NIPSNAP2	0	1
O75330	HMMR_HUMAN Hyaluronan mediated motility receptor OS=Homo sapiens OX=9606 GN=HMMR PE=1 SV=2	HMMR	0	0
O75367	H2AY_HUMAN Core histone macro-H2A.1 OS=Homo sapiens OX=9606 GN=H2AFY PE=1 SV=4	H2AFY	0	0
O75396	SC22B_HUMAN Vesicle-trafficking protein SEC22b OS=Homo sapiens OX=9606 GN=SEC22B PE=1 SV=4	SEC22B	0	1
O75475	PSIP1_HUMAN PC4 and SFRS1-interacting protein OS=Homo sapiens OX=9606 GN=PSIP1 PE=1 SV=1	PSIP1	0	1
O75489	NDUS3_HUMAN NADH dehydrogenase [ubiquinone] iron-sulfur protein 3, mitochondrial OS=Homo sapiens OX=9606 GN=NDUFS3 PE=1 SV=1	NDUFS3	0	1
O75530	EED_HUMAN Polycomb protein EED OS=Homo sapiens OX=9606 GN=EED PE=1 SV=2	EED	0	0
O75581	LRP6_HUMAN Low-density lipoprotein receptor-related protein 6 OS=Homo sapiens OX=9606 GN=LRP6 PE=1 SV=2	LRP6	0	1
O75616	ERAL1_HUMAN GTPase Era, mitochondrial OS=Homo sapiens OX=9606 GN=ERAL1 PE=1 SV=2	ERAL1	0	1
O75643	U520_HUMAN U5 small nuclear ribonucleoprotein 200 kDa helicase OS=Homo sapiens OX=9606 GN=SNRNP200 PE=1 SV=2	SNRNP200	0	1
O75663	TIPRL_HUMAN TIP41-like protein OS=Homo sapiens OX=9606 GN=TIPRL PE=1 SV=2	TIPRL	0	1
O75665	OFD1_HUMAN Oral-facial-digital syndrome 1 protein OS=Homo sapiens OX=9606 GN=OFD1 PE=1 SV=1	OFD1	0	1
O75880	SCO1_HUMAN Protein SCO1 homolog, mitochondrial OS=Homo sapiens OX=9606 GN=SCO1 PE=1 SV=1	SCO1	0	1
O75940	SPF30_HUMAN Survival of motor neuron-related-splicing factor 30 OS=Homo sapiens OX=9606 GN=SMNDC1 PE=1 SV=1	SMNDC1	0	0
O75942	O75942_HUMAN Major prion protein OS=Homo sapiens OX=9606 GN=PRNP PE=3 SV=2	PRNP	0	1
O75947	ATP5H_HUMAN ATP synthase subunit d, mitochondrial OS=Homo sapiens OX=9606 GN=ATP5H PE=1 SV=3	ATP5H	0	1
O75953	DNJB5_HUMAN DnaJ homolog subfamily B member 5 OS=Homo sapiens OX=9606 GN=DNAJB5 PE=1 SV=1	DNAJB5	0	1
O75955	FLOT1_HUMAN Flotillin-1 OS=Homo sapiens OX=9606 GN=FLOT1 PE=1 SV=3	FLOT1	0	1
O75964	ATP5L_HUMAN ATP synthase subunit g, mitochondrial OS=Homo sapiens OX=9606 GN=ATP5L PE=1 SV=3	ATP5L	0	1
O76021	RL1D1_HUMAN Ribosomal L1 domain-containing protein 1 OS=Homo sapiens OX=9606 GN=RSL1D1 PE=1 SV=3	RSL1D1	0	0
O94788	AL1A2_HUMAN Retinal dehydrogenase 2 OS=Homo sapiens OX=9606 GN=ALDH1A2 PE=1 SV=3	ALDH1A2	0	1
O94804	STK10_HUMAN Serine/threonine-protein kinase 10 OS=Homo sapiens OX=9606 GN=STK10 PE=1 SV=1	STK10	1	1
O94906	PRP6_HUMAN Pre-mRNA-processing factor 6 OS=Homo sapiens OX=9606 GN=PRPF6 PE=1 SV=1	PRPF6	0	1
O94964	SOGA1_HUMAN Protein SOGA1 OS=Homo sapiens OX=9606 GN=SOGA1 PE=1 SV=2	SOGA1	0	1
O95071	UBR5_HUMAN E3 ubiquitin-protein ligase UBR5 OS=Homo sapiens OX=9606 GN=UBR5 PE=1 SV=2	UBR5	0	1
O95168	NDUB4_HUMAN NADH dehydrogenase [ubiquinone] 1 beta subcomplex subunit 4 OS=Homo sapiens OX=9606 GN=NDUFB4 PE=1 SV=3	NDUFB4	0	1
O95202	LETM1_HUMAN Mitochondrial proton/calcium exchanger protein OS=Homo sapiens OX=9606 GN=LETM1 PE=1 SV=1	LETM1	0	1
O95263	PDE8B_HUMAN High affinity cAMP-specific and IBMX-insensitive 3',5'-cyclic phosphodiesterase 8B OS=Homo sapiens OX=9606 GN=PDE8B PE=1 SV=2	PDE8B	0	1
O95292	VAPB_HUMAN Vesicle-associated membrane protein-associated protein B/C OS=Homo sapiens OX=9606 GN=VAPB PE=1 SV=3	VAPB	0	0
O95373	IPO7_HUMAN Importin-7 OS=Homo sapiens OX=9606 GN=IPO7 PE=1 SV=1	IPO7	0	1
O95425	SVIL_HUMAN Supervillin OS=Homo sapiens OX=9606 GN=SVIL PE=1 SV=2	SVIL	0	1
O95466	FMNL1_HUMAN Formin-like protein 1 OS=Homo sapiens OX=9606 GN=FMNL1 PE=1 SV=3	FMNL1	0	1
O95470	SGPL1_HUMAN Sphingosine-1-phosphate lyase 1 OS=Homo sapiens OX=9606 GN=SGPL1 PE=1 SV=3	SGPL1	1	1
O95684	FR1OP_HUMAN FGFR1 oncogene partner OS=Homo sapiens OX=9606 GN=FGFR1OP PE=1 SV=1	FGFR1OP	0	1
O95772	STR3N_HUMAN STARD3 N-terminal-like protein OS=Homo sapiens OX=9606 GN=STARD3NL PE=1 SV=1	STARD3NL	0	1
O95782	AP2A1_HUMAN AP-2 complex subunit alpha-1 OS=Homo sapiens OX=9606 GN=AP2A1 PE=1 SV=3	AP2A1	0	1
O95817	BAG3_HUMAN BAG family molecular chaperone regulator 3 OS=Homo sapiens OX=9606 GN=BAG3 PE=1 SV=3	BAG3	0	1
O95831	AIFM1_HUMAN Apoptosis-inducing factor 1, mitochondrial OS=Homo sapiens OX=9606 GN=AIFM1 PE=1 SV=1	AIFM1	0	1
O95983	MBD3_HUMAN Methyl-CpG-binding domain protein 3 OS=Homo sapiens OX=9606 GN=MBD3 PE=1 SV=1	MBD3	0	0
O96008	TOM40_HUMAN Mitochondrial import receptor subunit TOM40 homolog OS=Homo sapiens OX=9606 GN=TOMM40 PE=1 SV=1	TOMM40	0	0
O96019	ACL6A_HUMAN Actin-like protein 6A OS=Homo sapiens OX=9606 GN=ACTL6A PE=1 SV=1	ACTL6A	0	0
P00338	LDHA_HUMAN L-lactate dehydrogenase A chain OS=Homo sapiens OX=9606 GN=LDHA PE=1 SV=2	LDHA	1	1
P01040	CYTA_HUMAN Cystatin-A OS=Homo sapiens OX=9606 GN=CSTA PE=1 SV=1	CSTA	1	1
P01891	1A68_HUMAN HLA class I histocompatibility antigen, A-68 alpha chain OS=Homo sapiens OX=9606 GN=HLA-A PE=1 SV=4	HLA-A	0	1
P02533	K1C14_HUMAN Keratin, type I cytoskeletal 14 OS=Homo sapiens OX=9606 GN=KRT14 PE=1 SV=4	KRT14	1	1
P02545	LMNA_HUMAN Prelamin-A/C OS=Homo sapiens OX=9606 GN=LMNA PE=1 SV=1	LMNA	1	1
P04083	ANXA1_HUMAN Annexin A1 OS=Homo sapiens OX=9606 GN=ANXA1 PE=1 SV=2	ANXA1	0	1
P04259	K2C6B_HUMAN Keratin, type II cytoskeletal 6B OS=Homo sapiens OX=9606 GN=KRT6B PE=1 SV=5	KRT6B	1	1
P04406	G3P_HUMAN Glyceraldehyde-3-phosphate dehydrogenase OS=Homo sapiens OX=9606 GN=GAPDH PE=1 SV=3	GAPDH	1	1
P04792	HSPB1_HUMAN Heat shock protein beta-1 OS=Homo sapiens OX=9606 GN=HSPB1 PE=1 SV=2	HSPB1	1	1
P04843	RPN1_HUMAN Dolichyl-diphosphooligosaccharide--protein glycosyltransferase subunit 1 OS=Homo sapiens OX=9606 GN=RPN1 PE=1 SV=1	RPN1	0	1
P04899	GNAI2_HUMAN Guanine nucleotide-binding protein G(i) subunit alpha-2 OS=Homo sapiens OX=9606 GN=GNAI2 PE=1 SV=3	GNAI2	0	1
P05023	AT1A1_HUMAN Sodium/potassium-transporting ATPase subunit alpha-1 OS=Homo sapiens OX=9606 GN=ATP1A1 PE=1 SV=1	ATP1A1	0	1
P05026	AT1B1_HUMAN Sodium/potassium-transporting ATPase subunit beta-1 OS=Homo sapiens OX=9606 GN=ATP1B1 PE=1 SV=1	ATP1B1	0	1
P05089	ARGI1_HUMAN Arginase-1 OS=Homo sapiens OX=9606 GN=ARG1 PE=1 SV=2	ARG1	1	1
P05109	S10A8_HUMAN Protein S100-A8 OS=Homo sapiens OX=9606 GN=S100A8 PE=1 SV=1	S100A8	1	0
P05161	ISG15_HUMAN Ubiquitin-like protein ISG15 OS=Homo sapiens OX=9606 GN=ISG15 PE=1 SV=5	ISG15	1	1
P05187	PPB1_HUMAN Alkaline phosphatase, placental type OS=Homo sapiens OX=9606 GN=ALPP PE=1 SV=2	ALPP	0	1
P05198	IF2A_HUMAN Eukaryotic translation initiation factor 2 subunit 1 OS=Homo sapiens OX=9606 GN=EIF2S1 PE=1 SV=3	EIF2S1	1	1
P05787	K2C8_HUMAN Keratin, type II cytoskeletal 8 OS=Homo sapiens OX=9606 GN=KRT8 PE=1 SV=7	KRT8	1	1
P06396	GELS_HUMAN Gelsolin OS=Homo sapiens OX=9606 GN=GSN PE=1 SV=1	GSN	0	1
P06703	S10A6_HUMAN Protein S100-A6 OS=Homo sapiens OX=9606 GN=S100A6 PE=1 SV=1	S100A6	0	0
P06733	ENOA_HUMAN Alpha-enolase OS=Homo sapiens OX=9606 GN=ENO1 PE=1 SV=2	ENO1	0	0
P06746	DPOLB_HUMAN DNA polymerase beta OS=Homo sapiens OX=9606 GN=POLB PE=1 SV=3	POLB	0	0
P06748	NPM_HUMAN Nucleophosmin OS=Homo sapiens OX=9606 GN=NPM1 PE=1 SV=2	NPM1	1	1
P06899	H2B1J_HUMAN Histone H2B type 1-J OS=Homo sapiens OX=9606 GN=HIST1H2BJ PE=1 SV=3	HIST1H2BJ	1	1
P07195	LDHB_HUMAN L-lactate dehydrogenase B chain OS=Homo sapiens OX=9606 GN=LDHB PE=1 SV=2	LDHB	1	1
P07305	H10_HUMAN Histone H1.0 OS=Homo sapiens OX=9606 GN=H1F0 PE=1 SV=3	H1F0	1	0
P07437	TBB5_HUMAN Tubulin beta chain OS=Homo sapiens OX=9606 GN=TUBB PE=1 SV=2	TUBB	0	1
P07814	SYEP_HUMAN Bifunctional glutamate/proline--tRNA ligase OS=Homo sapiens OX=9606 GN=EPRS PE=1 SV=5	EPRS	0	1
P08047	SP1_HUMAN Transcription factor Sp1 OS=Homo sapiens OX=9606 GN=SP1 PE=1 SV=3	SP1	0	0
P08240	SRPRA_HUMAN Signal recognition particle receptor subunit alpha OS=Homo sapiens OX=9606 GN=SRPRA PE=1 SV=2	SRPRA	0	1
P08574	CY1_HUMAN Cytochrome c1, heme protein, mitochondrial OS=Homo sapiens OX=9606 GN=CYC1 PE=1 SV=3	CYC1	0	1
P08670	VIME_HUMAN Vimentin OS=Homo sapiens OX=9606 GN=VIM PE=1 SV=4	VIM	1	1
P08729	K2C7_HUMAN Keratin, type II cytoskeletal 7 OS=Homo sapiens OX=9606 GN=KRT7 PE=1 SV=5	KRT7	1	1
P08754	GNAI3_HUMAN Guanine nucleotide-binding protein G(k) subunit alpha OS=Homo sapiens OX=9606 GN=GNAI3 PE=1 SV=3	GNAI3	0	1
P08758	ANXA5_HUMAN Annexin A5 OS=Homo sapiens OX=9606 GN=ANXA5 PE=1 SV=2	ANXA5	0	1
P08779	K1C16_HUMAN Keratin, type I cytoskeletal 16 OS=Homo sapiens OX=9606 GN=KRT16 PE=1 SV=4	KRT16	1	1
P09382	LEG1_HUMAN Galectin-1 OS=Homo sapiens OX=9606 GN=LGALS1 PE=1 SV=2	LGALS1	0	1
P09543	CN37_HUMAN 2',3'-cyclic-nucleotide 3'-phosphodiesterase OS=Homo sapiens OX=9606 GN=CNP PE=1 SV=2	CNP	0	1
P09661	RU2A_HUMAN U2 small nuclear ribonucleoprotein A' OS=Homo sapiens OX=9606 GN=SNRPA1 PE=1 SV=2	SNRPA1	0	1
P09758	TACD2_HUMAN Tumor-associated calcium signal transducer 2 OS=Homo sapiens OX=9606 GN=TACSTD2 PE=1 SV=3	TACSTD2	0	1
P09914	IFIT1_HUMAN Interferon-induced protein with tetratricopeptide repeats 1 OS=Homo sapiens OX=9606 GN=IFIT1 PE=1 SV=2	IFIT1	0	1
P09923	PPBI_HUMAN Intestinal-type alkaline phosphatase OS=Homo sapiens OX=9606 GN=ALPI PE=1 SV=2	ALPI	0	1
P0C0S5	H2AZ_HUMAN Histone H2A.Z OS=Homo sapiens OX=9606 GN=H2AFZ PE=1 SV=2	H2AFZ	0	0
P0DME0	SETLP_HUMAN Protein SETSIP OS=Homo sapiens OX=9606 GN=SETSIP PE=1 SV=1	SETSIP	1	0
P0DMU7	CT456_HUMAN Cancer/testis antigen family 45 member A6 OS=Homo sapiens OX=9606 GN=CT45A6 PE=2 SV=1	CT45A6	0	1
P0DMU9	CT45A_HUMAN Cancer/testis antigen family 45 member A10 OS=Homo sapiens OX=9606 GN=CT45A10 PE=1 SV=1	CT45A10	1	0
P10599	THIO_HUMAN Thioredoxin OS=Homo sapiens OX=9606 GN=TXN PE=1 SV=3	TXN	1	1
P10696	PPBN_HUMAN Alkaline phosphatase, placental-like OS=Homo sapiens OX=9606 GN=ALPPL2 PE=2 SV=4	ALPPL2	0	1
P11233	RALA_HUMAN Ras-related protein Ral-A OS=Homo sapiens OX=9606 GN=RALA PE=1 SV=1	RALA	0	1
P11387	TOP1_HUMAN DNA topoisomerase 1 OS=Homo sapiens OX=9606 GN=TOP1 PE=1 SV=2	TOP1	0	0
P11388	TOP2A_HUMAN DNA topoisomerase 2-alpha OS=Homo sapiens OX=9606 GN=TOP2A PE=1 SV=3	TOP2A	0	0
P11940	PABP1_HUMAN Polyadenylate-binding protein 1 OS=Homo sapiens OX=9606 GN=PABPC1 PE=1 SV=2	PABPC1	1	1
P12035	K2C3_HUMAN Keratin, type II cytoskeletal 3 OS=Homo sapiens OX=9606 GN=KRT3 PE=1 SV=3	KRT3	0	0
P12268	IMDH2_HUMAN Inosine-5'-monophosphate dehydrogenase 2 OS=Homo sapiens OX=9606 GN=IMPDH2 PE=1 SV=2	IMPDH2	0	1
P12273	PIP_HUMAN Prolactin-inducible protein OS=Homo sapiens OX=9606 GN=PIP PE=1 SV=1	PIP	0	1
P12882	MYH1_HUMAN Myosin-1 OS=Homo sapiens OX=9606 GN=MYH1 PE=1 SV=3	MYH1	1	0
P12956	XRCC6_HUMAN X-ray repair cross-complementing protein 6 OS=Homo sapiens OX=9606 GN=XRCC6 PE=1 SV=2	XRCC6	0	0
P13010	XRCC5_HUMAN X-ray repair cross-complementing protein 5 OS=Homo sapiens OX=9606 GN=XRCC5 PE=1 SV=3	XRCC5	1	1
P13489	RINI_HUMAN Ribonuclease inhibitor OS=Homo sapiens OX=9606 GN=RNH1 PE=1 SV=2	RNH1	0	1
P13639	EF2_HUMAN Elongation factor 2 OS=Homo sapiens OX=9606 GN=EEF2 PE=1 SV=4	EEF2	1	1
P13645	K1C10_HUMAN Keratin, type I cytoskeletal 10 OS=Homo sapiens OX=9606 GN=KRT10 PE=1 SV=6	KRT10	1	1
P13646	K1C13_HUMAN Keratin, type I cytoskeletal 13 OS=Homo sapiens OX=9606 GN=KRT13 PE=1 SV=4	KRT13	0	0
P13647	K2C5_HUMAN Keratin, type II cytoskeletal 5 OS=Homo sapiens OX=9606 GN=KRT5 PE=1 SV=3	KRT5	1	1
P13797	PLST_HUMAN Plastin-3 OS=Homo sapiens OX=9606 GN=PLS3 PE=1 SV=4	PLS3	0	1
P14373	TRI27_HUMAN Zinc finger protein RFP OS=Homo sapiens OX=9606 GN=TRIM27 PE=1 SV=1	TRIM27	0	0
P14866	HNRPL_HUMAN Heterogeneous nuclear ribonucleoprotein L OS=Homo sapiens OX=9606 GN=HNRNPL PE=1 SV=2	HNRNPL	0	1
P14868	SYDC_HUMAN Aspartate--tRNA ligase, cytoplasmic OS=Homo sapiens OX=9606 GN=DARS PE=1 SV=2	DARS	0	1
P15408	FOSL2_HUMAN Fos-related antigen 2 OS=Homo sapiens OX=9606 GN=FOSL2 PE=1 SV=1	FOSL2	0	0
P15531	NDKA_HUMAN Nucleoside diphosphate kinase A OS=Homo sapiens OX=9606 GN=NME1 PE=1 SV=1	NME1	0	1
P15559	NQO1_HUMAN NAD(P)H dehydrogenase [quinone] 1 OS=Homo sapiens OX=9606 GN=NQO1 PE=1 SV=1	NQO1	0	1
P15880	RS2_HUMAN 40S ribosomal protein S2 OS=Homo sapiens OX=9606 GN=RPS2 PE=1 SV=2	RPS2	1	1
P15924	DESP_HUMAN Desmoplakin OS=Homo sapiens OX=9606 GN=DSP PE=1 SV=3	DSP	1	1
P16070	CD44_HUMAN CD44 antigen OS=Homo sapiens OX=9606 GN=CD44 PE=1 SV=3	CD44	0	1
P16298	PP2BB_HUMAN Serine/threonine-protein phosphatase 2B catalytic subunit beta isoform OS=Homo sapiens OX=9606 GN=PPP3CB PE=1 SV=2	PPP3CB	0	1
P16401	H15_HUMAN Histone H1.5 OS=Homo sapiens OX=9606 GN=HIST1H1B PE=1 SV=3	HIST1H1B	1	0
P16402	H13_HUMAN Histone H1.3 OS=Homo sapiens OX=9606 GN=HIST1H1D PE=1 SV=2	HIST1H1D	1	1
P17029	ZKSC1_HUMAN Zinc finger protein with KRAB and SCAN domains 1 OS=Homo sapiens OX=9606 GN=ZKSCAN1 PE=1 SV=3	ZKSCAN1	0	1
P17535	JUND_HUMAN Transcription factor jun-D OS=Homo sapiens OX=9606 GN=JUND PE=1 SV=3	JUND	0	0
P17676	CEBPB_HUMAN CCAAT/enhancer-binding protein beta OS=Homo sapiens OX=9606 GN=CEBPB PE=1 SV=2	CEBPB	0	0
P17812	PYRG1_HUMAN CTP synthase 1 OS=Homo sapiens OX=9606 GN=CTPS1 PE=1 SV=2	CTPS1	0	1
P17980	PRS6A_HUMAN 26S proteasome regulatory subunit 6A OS=Homo sapiens OX=9606 GN=PSMC3 PE=1 SV=3	PSMC3	0	1
P17987	TCPA_HUMAN T-complex protein 1 subunit alpha OS=Homo sapiens OX=9606 GN=TCP1 PE=1 SV=1	TCP1	0	1
P18085	ARF4_HUMAN ADP-ribosylation factor 4 OS=Homo sapiens OX=9606 GN=ARF4 PE=1 SV=3	ARF4	1	1
P18206	VINC_HUMAN Vinculin OS=Homo sapiens OX=9606 GN=VCL PE=1 SV=4	VCL	0	1
P18583	SON_HUMAN Protein SON OS=Homo sapiens OX=9606 GN=SON PE=1 SV=4	SON	1	1
P18847	ATF3_HUMAN Cyclic AMP-dependent transcription factor ATF-3 OS=Homo sapiens OX=9606 GN=ATF3 PE=1 SV=2	ATF3	0	0
P19013	K2C4_HUMAN Keratin, type II cytoskeletal 4 OS=Homo sapiens OX=9606 GN=KRT4 PE=1 SV=4	KRT4	0	0
P19256	LFA3_HUMAN Lymphocyte function-associated antigen 3 OS=Homo sapiens OX=9606 GN=CD58 PE=1 SV=1	CD58	0	0
P19474	RO52_HUMAN E3 ubiquitin-protein ligase TRIM21 OS=Homo sapiens OX=9606 GN=TRIM21 PE=1 SV=1	TRIM21	1	1
P19784	CSK22_HUMAN Casein kinase II subunit alpha' OS=Homo sapiens OX=9606 GN=CSNK2A2 PE=1 SV=1	CSNK2A2	0	1
P20020	AT2B1_HUMAN Plasma membrane calcium-transporting ATPase 1 OS=Homo sapiens OX=9606 GN=ATP2B1 PE=1 SV=3	ATP2B1	0	1
P20290	BTF3_HUMAN Transcription factor BTF3 OS=Homo sapiens OX=9606 GN=BTF3 PE=1 SV=1	BTF3	0	0
P20618	PSB1_HUMAN Proteasome subunit beta type-1 OS=Homo sapiens OX=9606 GN=PSMB1 PE=1 SV=2	PSMB1	0	1
P20674	COX5A_HUMAN Cytochrome c oxidase subunit 5A, mitochondrial OS=Homo sapiens OX=9606 GN=COX5A PE=1 SV=2	COX5A	0	0
P20700	LMNB1_HUMAN Lamin-B1 OS=Homo sapiens OX=9606 GN=LMNB1 PE=1 SV=2	LMNB1	0	1
P20719	HXA5_HUMAN Homeobox protein Hox-A5 OS=Homo sapiens OX=9606 GN=HOXA5 PE=1 SV=2	HOXA5	1	0
P20930	FILA_HUMAN Filaggrin OS=Homo sapiens OX=9606 GN=FLG PE=1 SV=3	FLG	1	1
P21291	CSRP1_HUMAN Cysteine and glycine-rich protein 1 OS=Homo sapiens OX=9606 GN=CSRP1 PE=1 SV=3	CSRP1	0	1
P21333	FLNA_HUMAN Filamin-A OS=Homo sapiens OX=9606 GN=FLNA PE=1 SV=4	FLNA	0	1
P21796	VDAC1_HUMAN Voltage-dependent anion-selective channel protein 1 OS=Homo sapiens OX=9606 GN=VDAC1 PE=1 SV=2	VDAC1	0	1
P21980	TGM2_HUMAN Protein-glutamine gamma-glutamyltransferase 2 OS=Homo sapiens OX=9606 GN=TGM2 PE=1 SV=2	TGM2	0	0
P22087	FBRL_HUMAN rRNA 2'-O-methyltransferase fibrillarin OS=Homo sapiens OX=9606 GN=FBL PE=1 SV=2	FBL	0	0
P22626	ROA2_HUMAN Heterogeneous nuclear ribonucleoproteins A2/B1 OS=Homo sapiens OX=9606 GN=HNRNPA2B1 PE=1 SV=2	HNRNPA2B1	0	1
P22695	QCR2_HUMAN Cytochrome b-c1 complex subunit 2, mitochondrial OS=Homo sapiens OX=9606 GN=UQCRC2 PE=1 SV=3	UQCRC2	1	1
P23246	SFPQ_HUMAN Splicing factor, proline- and glutamine-rich OS=Homo sapiens OX=9606 GN=SFPQ PE=1 SV=2	SFPQ	1	1
P23284	PPIB_HUMAN Peptidyl-prolyl cis-trans isomerase B OS=Homo sapiens OX=9606 GN=PPIB PE=1 SV=2	PPIB	1	1
P23396	RS3_HUMAN 40S ribosomal protein S3 OS=Homo sapiens OX=9606 GN=RPS3 PE=1 SV=2	RPS3	1	1
P23435	CBLN1_HUMAN Cerebellin-1 OS=Homo sapiens OX=9606 GN=CBLN1 PE=1 SV=1	CBLN1	0	0
P23458	JAK1_HUMAN Tyrosine-protein kinase JAK1 OS=Homo sapiens OX=9606 GN=JAK1 PE=1 SV=2	JAK1	0	1
P24298	ALAT1_HUMAN Alanine aminotransferase 1 OS=Homo sapiens OX=9606 GN=GPT PE=1 SV=3	GPT	1	0
P25398	RS12_HUMAN 40S ribosomal protein S12 OS=Homo sapiens OX=9606 GN=RPS12 PE=1 SV=3	RPS12	0	1
P25685	DNJB1_HUMAN DnaJ homolog subfamily B member 1 OS=Homo sapiens OX=9606 GN=DNAJB1 PE=1 SV=4	DNAJB1	0	1
P25686	DNJB2_HUMAN DnaJ homolog subfamily B member 2 OS=Homo sapiens OX=9606 GN=DNAJB2 PE=1 SV=3	DNAJB2	0	1
P25705	ATPA_HUMAN ATP synthase subunit alpha, mitochondrial OS=Homo sapiens OX=9606 GN=ATP5F1A PE=1 SV=1	ATP5F1A	1	1
P25786	PSA1_HUMAN Proteasome subunit alpha type-1 OS=Homo sapiens OX=9606 GN=PSMA1 PE=1 SV=1	PSMA1	0	1
P25787	PSA2_HUMAN Proteasome subunit alpha type-2 OS=Homo sapiens OX=9606 GN=PSMA2 PE=1 SV=2	PSMA2	0	1
P25788	PSA3_HUMAN Proteasome subunit alpha type-3 OS=Homo sapiens OX=9606 GN=PSMA3 PE=1 SV=2	PSMA3	1	1
P25815	S100P_HUMAN Protein S100-P OS=Homo sapiens OX=9606 GN=S100P PE=1 SV=2	S100P	0	1
P26038	MOES_HUMAN Moesin OS=Homo sapiens OX=9606 GN=MSN PE=1 SV=3	MSN	0	1
P26196	DDX6_HUMAN Probable ATP-dependent RNA helicase DDX6 OS=Homo sapiens OX=9606 GN=DDX6 PE=1 SV=2	DDX6	0	1
P26373	RL13_HUMAN 60S ribosomal protein L13 OS=Homo sapiens OX=9606 GN=RPL13 PE=1 SV=4	RPL13	0	0
P26639	SYTC_HUMAN Threonine--tRNA ligase, cytoplasmic OS=Homo sapiens OX=9606 GN=TARS PE=1 SV=3	TARS	0	1
P26641	EF1G_HUMAN Elongation factor 1-gamma OS=Homo sapiens OX=9606 GN=EEF1G PE=1 SV=3	EEF1G	0	1
P27348	1433T_HUMAN 14-3-3 protein theta OS=Homo sapiens OX=9606 GN=YWHAQ PE=1 SV=1	YWHAQ	0	1
P27635	RL10_HUMAN 60S ribosomal protein L10 OS=Homo sapiens OX=9606 GN=RPL10 PE=1 SV=4	RPL10	1	1
P27694	RFA1_HUMAN Replication protein A 70 kDa DNA-binding subunit OS=Homo sapiens OX=9606 GN=RPA1 PE=1 SV=2	RPA1	0	1
P27708	PYR1_HUMAN CAD protein OS=Homo sapiens OX=9606 GN=CAD PE=1 SV=3	CAD	0	1
P27824	CALX_HUMAN Calnexin OS=Homo sapiens OX=9606 GN=CANX PE=1 SV=2	CANX	1	1
P28072	PSB6_HUMAN Proteasome subunit beta type-6 OS=Homo sapiens OX=9606 GN=PSMB6 PE=1 SV=4	PSMB6	0	1
P28074	PSB5_HUMAN Proteasome subunit beta type-5 OS=Homo sapiens OX=9606 GN=PSMB5 PE=1 SV=3	PSMB5	0	1
P29317	EPHA2_HUMAN Ephrin type-A receptor 2 OS=Homo sapiens OX=9606 GN=EPHA2 PE=1 SV=2	EPHA2	0	1
P29353	SHC1_HUMAN SHC-transforming protein 1 OS=Homo sapiens OX=9606 GN=SHC1 PE=1 SV=4	SHC1	0	1
P29372	3MG_HUMAN DNA-3-methyladenine glycosylase OS=Homo sapiens OX=9606 GN=MPG PE=1 SV=3	MPG	1	1
P29401	TKT_HUMAN Transketolase OS=Homo sapiens OX=9606 GN=TKT PE=1 SV=3	TKT	1	1
P29508	SPB3_HUMAN Serpin B3 OS=Homo sapiens OX=9606 GN=SERPINB3 PE=1 SV=2	SERPINB3	1	0
P29992	GNA11_HUMAN Guanine nucleotide-binding protein subunit alpha-11 OS=Homo sapiens OX=9606 GN=GNA11 PE=1 SV=2	GNA11	0	1
P30041	PRDX6_HUMAN Peroxiredoxin-6 OS=Homo sapiens OX=9606 GN=PRDX6 PE=1 SV=3	PRDX6	0	1
P30048	PRDX3_HUMAN Thioredoxin-dependent peroxide reductase, mitochondrial OS=Homo sapiens OX=9606 GN=PRDX3 PE=1 SV=3	PRDX3	0	0
P30049	ATPD_HUMAN ATP synthase subunit delta, mitochondrial OS=Homo sapiens OX=9606 GN=ATP5F1D PE=1 SV=2	ATP5F1D	0	0
P30419	NMT1_HUMAN Glycylpeptide N-tetradecanoyltransferase 1 OS=Homo sapiens OX=9606 GN=NMT1 PE=1 SV=2	NMT1	0	1
P30447	1A23_HUMAN HLA class I histocompatibility antigen, A-23 alpha chain OS=Homo sapiens OX=9606 GN=HLA-A PE=1 SV=1	HLA-A	0	1
P30530	UFO_HUMAN Tyrosine-protein kinase receptor UFO OS=Homo sapiens OX=9606 GN=AXL PE=1 SV=4	AXL	0	1
P30876	RPB2_HUMAN DNA-directed RNA polymerase II subunit RPB2 OS=Homo sapiens OX=9606 GN=POLR2B PE=1 SV=1	POLR2B	0	1
P31689	DNJA1_HUMAN DnaJ homolog subfamily A member 1 OS=Homo sapiens OX=9606 GN=DNAJA1 PE=1 SV=2	DNAJA1	1	1
P31942	HNRH3_HUMAN Heterogeneous nuclear ribonucleoprotein H3 OS=Homo sapiens OX=9606 GN=HNRNPH3 PE=1 SV=2	HNRNPH3	0	1
P31947	1433S_HUMAN 14-3-3 protein sigma OS=Homo sapiens OX=9606 GN=SFN PE=1 SV=1	SFN	0	1
P32119	PRDX2_HUMAN Peroxiredoxin-2 OS=Homo sapiens OX=9606 GN=PRDX2 PE=1 SV=5	PRDX2	1	1
P32121	ARRB2_HUMAN Beta-arrestin-2 OS=Homo sapiens OX=9606 GN=ARRB2 PE=1 SV=2	ARRB2	0	0
P33897	ABCD1_HUMAN ATP-binding cassette sub-family D member 1 OS=Homo sapiens OX=9606 GN=ABCD1 PE=1 SV=2	ABCD1	0	1
P35030	TRY3_HUMAN Trypsin-3 OS=Homo sapiens OX=9606 GN=PRSS3 PE=1 SV=2	PRSS3	1	0
P35052	GPC1_HUMAN Glypican-1 OS=Homo sapiens OX=9606 GN=GPC1 PE=1 SV=2	GPC1	0	1
P35221	CTNA1_HUMAN Catenin alpha-1 OS=Homo sapiens OX=9606 GN=CTNNA1 PE=1 SV=1	CTNNA1	0	1
P35249	RFC4_HUMAN Replication factor C subunit 4 OS=Homo sapiens OX=9606 GN=RFC4 PE=1 SV=2	RFC4	0	1
P35251	RFC1_HUMAN Replication factor C subunit 1 OS=Homo sapiens OX=9606 GN=RFC1 PE=1 SV=4	RFC1	0	0
P35268	RL22_HUMAN 60S ribosomal protein L22 OS=Homo sapiens OX=9606 GN=RPL22 PE=1 SV=2	RPL22	1	1
P35527	K1C9_HUMAN Keratin, type I cytoskeletal 9 OS=Homo sapiens OX=9606 GN=KRT9 PE=1 SV=3	KRT9	1	1
P35606	COPB2_HUMAN Coatomer subunit beta' OS=Homo sapiens OX=9606 GN=COPB2 PE=1 SV=2	COPB2	0	1
P35625	TIMP3_HUMAN Metalloproteinase inhibitor 3 OS=Homo sapiens OX=9606 GN=TIMP3 PE=1 SV=2	TIMP3	0	1
P35659	DEK_HUMAN Protein DEK OS=Homo sapiens OX=9606 GN=DEK PE=1 SV=1	DEK	0	1
P35908	K22E_HUMAN Keratin, type II cytoskeletal 2 epidermal OS=Homo sapiens OX=9606 GN=KRT2 PE=1 SV=2	KRT2	1	1
P35998	PRS7_HUMAN 26S proteasome regulatory subunit 7 OS=Homo sapiens OX=9606 GN=PSMC2 PE=1 SV=3	PSMC2	0	1
P36542	ATPG_HUMAN ATP synthase subunit gamma, mitochondrial OS=Homo sapiens OX=9606 GN=ATP5F1C PE=1 SV=1	ATP5F1C	0	1
P36957	ODO2_HUMAN Dihydrolipoyllysine-residue succinyltransferase component of 2-oxoglutarate dehydrogenase complex, mitochondrial OS=Homo sapiens OX=9606 GN=DLST PE=1 SV=4	DLST	0	1
P37108	SRP14_HUMAN Signal recognition particle 14 kDa protein OS=Homo sapiens OX=9606 GN=SRP14 PE=1 SV=2	SRP14	1	1
P37802	TAGL2_HUMAN Transgelin-2 OS=Homo sapiens OX=9606 GN=TAGLN2 PE=1 SV=3	TAGLN2	0	1
P38159	RBMX_HUMAN RNA-binding motif protein, X chromosome OS=Homo sapiens OX=9606 GN=RBMX PE=1 SV=3	RBMX	1	1
P38606	VATA_HUMAN V-type proton ATPase catalytic subunit A OS=Homo sapiens OX=9606 GN=ATP6V1A PE=1 SV=2	ATP6V1A	0	1
P38646	GRP75_HUMAN Stress-70 protein, mitochondrial OS=Homo sapiens OX=9606 GN=HSPA9 PE=1 SV=2	HSPA9	0	1
P38919	IF4A3_HUMAN Eukaryotic initiation factor 4A-III OS=Homo sapiens OX=9606 GN=EIF4A3 PE=1 SV=4	EIF4A3	0	1
P39023	RL3_HUMAN 60S ribosomal protein L3 OS=Homo sapiens OX=9606 GN=RPL3 PE=1 SV=2	RPL3	0	1
P40222	TXLNA_HUMAN Alpha-taxilin OS=Homo sapiens OX=9606 GN=TXLNA PE=1 SV=3	TXLNA	0	0
P41091	IF2G_HUMAN Eukaryotic translation initiation factor 2 subunit 3 OS=Homo sapiens OX=9606 GN=EIF2S3 PE=1 SV=3	EIF2S3	1	1
P41162	ETV3_HUMAN ETS translocation variant 3 OS=Homo sapiens OX=9606 GN=ETV3 PE=1 SV=2	ETV3	0	1
P41743	KPCI_HUMAN Protein kinase C iota type OS=Homo sapiens OX=9606 GN=PRKCI PE=1 SV=2	PRKCI	0	1
P42166	LAP2A_HUMAN Lamina-associated polypeptide 2, isoform alpha OS=Homo sapiens OX=9606 GN=TMPO PE=1 SV=2	TMPO	1	1
P42345	MTOR_HUMAN Serine/threonine-protein kinase mTOR OS=Homo sapiens OX=9606 GN=MTOR PE=1 SV=1	MTOR	0	1
P42677	RS27_HUMAN 40S ribosomal protein S27 OS=Homo sapiens OX=9606 GN=RPS27 PE=1 SV=3	RPS27	1	1
P42766	RL35_HUMAN 60S ribosomal protein L35 OS=Homo sapiens OX=9606 GN=RPL35 PE=1 SV=2	RPL35	1	1
P43353	AL3B1_HUMAN Aldehyde dehydrogenase family 3 member B1 OS=Homo sapiens OX=9606 GN=ALDH3B1 PE=1 SV=1	ALDH3B1	0	1
P46776	RL27A_HUMAN 60S ribosomal protein L27a OS=Homo sapiens OX=9606 GN=RPL27A PE=1 SV=2	RPL27A	1	1
P46783	RS10_HUMAN 40S ribosomal protein S10 OS=Homo sapiens OX=9606 GN=RPS10 PE=1 SV=1	RPS10	1	1
P46934	NEDD4_HUMAN E3 ubiquitin-protein ligase NEDD4 OS=Homo sapiens OX=9606 GN=NEDD4 PE=1 SV=4	NEDD4	0	1
P46977	STT3A_HUMAN Dolichyl-diphosphooligosaccharide--protein glycosyltransferase subunit STT3A OS=Homo sapiens OX=9606 GN=STT3A PE=1 SV=2	STT3A	0	1
P48047	ATPO_HUMAN ATP synthase subunit O, mitochondrial OS=Homo sapiens OX=9606 GN=ATP5O PE=1 SV=1	ATP5O	1	0
P48426	PI42A_HUMAN Phosphatidylinositol 5-phosphate 4-kinase type-2 alpha OS=Homo sapiens OX=9606 GN=PIP4K2A PE=1 SV=2	PIP4K2A	0	0
P48507	GSH0_HUMAN Glutamate--cysteine ligase regulatory subunit OS=Homo sapiens OX=9606 GN=GCLM PE=1 SV=1	GCLM	0	1
P48556	PSMD8_HUMAN 26S proteasome non-ATPase regulatory subunit 8 OS=Homo sapiens OX=9606 GN=PSMD8 PE=1 SV=2	PSMD8	0	1
P48668	K2C6C_HUMAN Keratin, type II cytoskeletal 6C OS=Homo sapiens OX=9606 GN=KRT6C PE=1 SV=3	KRT6C	1	0
P48730	KC1D_HUMAN Casein kinase I isoform delta OS=Homo sapiens OX=9606 GN=CSNK1D PE=1 SV=2	CSNK1D	0	1
P48960	CD97_HUMAN CD97 antigen OS=Homo sapiens OX=9606 GN=CD97 PE=1 SV=4	CD97	0	1
P49327	FAS_HUMAN Fatty acid synthase OS=Homo sapiens OX=9606 GN=FASN PE=1 SV=3	FASN	0	1
P49411	EFTU_HUMAN Elongation factor Tu, mitochondrial OS=Homo sapiens OX=9606 GN=TUFM PE=1 SV=2	TUFM	1	1
P49458	SRP09_HUMAN Signal recognition particle 9 kDa protein OS=Homo sapiens OX=9606 GN=SRP9 PE=1 SV=2	SRP9	1	0
P49756	RBM25_HUMAN RNA-binding protein 25 OS=Homo sapiens OX=9606 GN=RBM25 PE=1 SV=3	RBM25	1	0
P49757	NUMB_HUMAN Protein numb homolog OS=Homo sapiens OX=9606 GN=NUMB PE=1 SV=2	NUMB	0	1
P49792	RBP2_HUMAN E3 SUMO-protein ligase RanBP2 OS=Homo sapiens OX=9606 GN=RANBP2 PE=1 SV=2	RANBP2	0	1
P49915	GUAA_HUMAN GMP synthase [glutamine-hydrolyzing] OS=Homo sapiens OX=9606 GN=GMPS PE=1 SV=1	GMPS	0	0
P49916	DNLI3_HUMAN DNA ligase 3 OS=Homo sapiens OX=9606 GN=LIG3 PE=1 SV=2	LIG3	0	0
P50402	EMD_HUMAN Emerin OS=Homo sapiens OX=9606 GN=EMD PE=1 SV=1	EMD	1	1
P50416	CPT1A_HUMAN Carnitine O-palmitoyltransferase 1, liver isoform OS=Homo sapiens OX=9606 GN=CPT1A PE=1 SV=2	CPT1A	0	1
P50502	F10A1_HUMAN Hsc70-interacting protein OS=Homo sapiens OX=9606 GN=ST13 PE=1 SV=2	ST13	0	1
P50990	TCPQ_HUMAN T-complex protein 1 subunit theta OS=Homo sapiens OX=9606 GN=CCT8 PE=1 SV=4	CCT8	0	1
P51149	RAB7A_HUMAN Ras-related protein Rab-7a OS=Homo sapiens OX=9606 GN=RAB7A PE=1 SV=1	RAB7A	0	1
P51398	RT29_HUMAN 28S ribosomal protein S29, mitochondrial OS=Homo sapiens OX=9606 GN=DAP3 PE=1 SV=1	DAP3	0	1
P51571	SSRD_HUMAN Translocon-associated protein subunit delta OS=Homo sapiens OX=9606 GN=SSR4 PE=1 SV=1	SSR4	0	1
P51648	AL3A2_HUMAN Fatty aldehyde dehydrogenase OS=Homo sapiens OX=9606 GN=ALDH3A2 PE=1 SV=1	ALDH3A2	0	1
P51784	UBP11_HUMAN Ubiquitin carboxyl-terminal hydrolase 11 OS=Homo sapiens OX=9606 GN=USP11 PE=1 SV=3	USP11	0	0
P52272	HNRPM_HUMAN Heterogeneous nuclear ribonucleoprotein M OS=Homo sapiens OX=9606 GN=HNRNPM PE=1 SV=3	HNRNPM	0	1
P52294	IMA5_HUMAN Importin subunit alpha-5 OS=Homo sapiens OX=9606 GN=KPNA1 PE=1 SV=3	KPNA1	0	0
P52429	DGKE_HUMAN Diacylglycerol kinase epsilon OS=Homo sapiens OX=9606 GN=DGKE PE=1 SV=1	DGKE	0	1
P52434	RPAB3_HUMAN DNA-directed RNA polymerases I, II, and III subunit RPABC3 OS=Homo sapiens OX=9606 GN=POLR2H PE=1 SV=4	POLR2H	0	1
P52597	HNRPF_HUMAN Heterogeneous nuclear ribonucleoprotein F OS=Homo sapiens OX=9606 GN=HNRNPF PE=1 SV=3	HNRNPF	0	1
P52701	MSH6_HUMAN DNA mismatch repair protein Msh6 OS=Homo sapiens OX=9606 GN=MSH6 PE=1 SV=2	MSH6	0	1
P52735	VAV2_HUMAN Guanine nucleotide exchange factor VAV2 OS=Homo sapiens OX=9606 GN=VAV2 PE=1 SV=2	VAV2	0	1
P53618	COPB_HUMAN Coatomer subunit beta OS=Homo sapiens OX=9606 GN=COPB1 PE=1 SV=3	COPB1	0	1
P53621	COPA_HUMAN Coatomer subunit alpha OS=Homo sapiens OX=9606 GN=COPA PE=1 SV=2	COPA	0	1
P53804	TTC3_HUMAN E3 ubiquitin-protein ligase TTC3 OS=Homo sapiens OX=9606 GN=TTC3 PE=1 SV=2	TTC3	0	0
P54105	ICLN_HUMAN Methylosome subunit pICln OS=Homo sapiens OX=9606 GN=CLNS1A PE=1 SV=1	CLNS1A	0	1
P54136	SYRC_HUMAN Arginine--tRNA ligase, cytoplasmic OS=Homo sapiens OX=9606 GN=RARS PE=1 SV=2	RARS	0	1
P54619	AAKG1_HUMAN 5'-AMP-activated protein kinase subunit gamma-1 OS=Homo sapiens OX=9606 GN=PRKAG1 PE=1 SV=1	PRKAG1	0	1
P54652	HSP72_HUMAN Heat shock-related 70 kDa protein 2 OS=Homo sapiens OX=9606 GN=HSPA2 PE=1 SV=1	HSPA2	0	1
P54709	AT1B3_HUMAN Sodium/potassium-transporting ATPase subunit beta-3 OS=Homo sapiens OX=9606 GN=ATP1B3 PE=1 SV=1	ATP1B3	0	1
P54727	RD23B_HUMAN UV excision repair protein RAD23 homolog B OS=Homo sapiens OX=9606 GN=RAD23B PE=1 SV=1	RAD23B	0	0
P55060	XPO2_HUMAN Exportin-2 OS=Homo sapiens OX=9606 GN=CSE1L PE=1 SV=3	CSE1L	0	1
P55072	TERA_HUMAN Transitional endoplasmic reticulum ATPase OS=Homo sapiens OX=9606 GN=VCP PE=1 SV=4	VCP	0	1
P55081	MFAP1_HUMAN Microfibrillar-associated protein 1 OS=Homo sapiens OX=9606 GN=MFAP1 PE=1 SV=2	MFAP1	0	1
P55084	ECHB_HUMAN Trifunctional enzyme subunit beta, mitochondrial OS=Homo sapiens OX=9606 GN=HADHB PE=1 SV=3	HADHB	0	1
P55735	SEC13_HUMAN Protein SEC13 homolog OS=Homo sapiens OX=9606 GN=SEC13 PE=1 SV=3	SEC13	0	1
P55786	PSA_HUMAN Puromycin-sensitive aminopeptidase OS=Homo sapiens OX=9606 GN=NPEPPS PE=1 SV=2	NPEPPS	0	1
P56270	MAZ_HUMAN Myc-associated zinc finger protein OS=Homo sapiens OX=9606 GN=MAZ PE=1 SV=1	MAZ	0	1
P56589	PEX3_HUMAN Peroxisomal biogenesis factor 3 OS=Homo sapiens OX=9606 GN=PEX3 PE=1 SV=1	PEX3	0	1
P57772	SELB_HUMAN Selenocysteine-specific elongation factor OS=Homo sapiens OX=9606 GN=EEFSEC PE=1 SV=4	EEFSEC	0	1
P60174	TPIS_HUMAN Triosephosphate isomerase OS=Homo sapiens OX=9606 GN=TPI1 PE=1 SV=3	TPI1	1	1
P60468	SC61B_HUMAN Protein transport protein Sec61 subunit beta OS=Homo sapiens OX=9606 GN=SEC61B PE=1 SV=2	SEC61B	0	1
P60709	ACTB_HUMAN Actin, cytoplasmic 1 OS=Homo sapiens OX=9606 GN=ACTB PE=1 SV=1	ACTB	1	1
P60866	RS20_HUMAN 40S ribosomal protein S20 OS=Homo sapiens OX=9606 GN=RPS20 PE=1 SV=1	RPS20	1	1
P61026	RAB10_HUMAN Ras-related protein Rab-10 OS=Homo sapiens OX=9606 GN=RAB10 PE=1 SV=1	RAB10	0	1
P61106	RAB14_HUMAN Ras-related protein Rab-14 OS=Homo sapiens OX=9606 GN=RAB14 PE=1 SV=4	RAB14	0	1
P61160	ARP2_HUMAN Actin-related protein 2 OS=Homo sapiens OX=9606 GN=ACTR2 PE=1 SV=1	ACTR2	0	1
P61247	RS3A_HUMAN 40S ribosomal protein S3a OS=Homo sapiens OX=9606 GN=RPS3A PE=1 SV=2	RPS3A	1	0
P61254	RL26_HUMAN 60S ribosomal protein L26 OS=Homo sapiens OX=9606 GN=RPL26 PE=1 SV=1	RPL26	1	0
P61513	RL37A_HUMAN 60S ribosomal protein L37a OS=Homo sapiens OX=9606 GN=RPL37A PE=1 SV=2	RPL37A	1	0
P61604	CH10_HUMAN 10 kDa heat shock protein, mitochondrial OS=Homo sapiens OX=9606 GN=HSPE1 PE=1 SV=2	HSPE1	0	1
P61626	LYSC_HUMAN Lysozyme C OS=Homo sapiens OX=9606 GN=LYZ PE=1 SV=1	LYZ	1	1
P62070	RRAS2_HUMAN Ras-related protein R-Ras2 OS=Homo sapiens OX=9606 GN=RRAS2 PE=1 SV=1	RRAS2	0	1
P62081	RS7_HUMAN 40S ribosomal protein S7 OS=Homo sapiens OX=9606 GN=RPS7 PE=1 SV=1	RPS7	1	1
P62136	PP1A_HUMAN Serine/threonine-protein phosphatase PP1-alpha catalytic subunit OS=Homo sapiens OX=9606 GN=PPP1CA PE=1 SV=1	PPP1CA	0	1
P62140	PP1B_HUMAN Serine/threonine-protein phosphatase PP1-beta catalytic subunit OS=Homo sapiens OX=9606 GN=PPP1CB PE=1 SV=3	PPP1CB	0	1
P62249	RS16_HUMAN 40S ribosomal protein S16 OS=Homo sapiens OX=9606 GN=RPS16 PE=1 SV=2	RPS16	1	0
P62263	RS14_HUMAN 40S ribosomal protein S14 OS=Homo sapiens OX=9606 GN=RPS14 PE=1 SV=3	RPS14	1	1
P62269	RS18_HUMAN 40S ribosomal protein S18 OS=Homo sapiens OX=9606 GN=RPS18 PE=1 SV=3	RPS18	1	1
P62277	RS13_HUMAN 40S ribosomal protein S13 OS=Homo sapiens OX=9606 GN=RPS13 PE=1 SV=2	RPS13	1	1
P62280	RS11_HUMAN 40S ribosomal protein S11 OS=Homo sapiens OX=9606 GN=RPS11 PE=1 SV=3	RPS11	1	1
P62306	RUXF_HUMAN Small nuclear ribonucleoprotein F OS=Homo sapiens OX=9606 GN=SNRPF PE=1 SV=1	SNRPF	0	1
P62318	SMD3_HUMAN Small nuclear ribonucleoprotein Sm D3 OS=Homo sapiens OX=9606 GN=SNRPD3 PE=1 SV=1	SNRPD3	1	1
P62424	RL7A_HUMAN 60S ribosomal protein L7a OS=Homo sapiens OX=9606 GN=RPL7A PE=1 SV=2	RPL7A	0	1
P62829	RL23_HUMAN 60S ribosomal protein L23 OS=Homo sapiens OX=9606 GN=RPL23 PE=1 SV=1	RPL23	1	1
P62851	RS25_HUMAN 40S ribosomal protein S25 OS=Homo sapiens OX=9606 GN=RPS25 PE=1 SV=1	RPS25	1	1
P62857	RS28_HUMAN 40S ribosomal protein S28 OS=Homo sapiens OX=9606 GN=RPS28 PE=1 SV=1	RPS28	1	1
P62879	GBB2_HUMAN Guanine nucleotide-binding protein G(I)/G(S)/G(T) subunit beta-2 OS=Homo sapiens OX=9606 GN=GNB2 PE=1 SV=3	GNB2	0	1
P62891	RL39_HUMAN 60S ribosomal protein L39 OS=Homo sapiens OX=9606 GN=RPL39 PE=1 SV=2	RPL39	1	1
P62906	RL10A_HUMAN 60S ribosomal protein L10a OS=Homo sapiens OX=9606 GN=RPL10A PE=1 SV=2	RPL10A	1	1
P62913	RL11_HUMAN 60S ribosomal protein L11 OS=Homo sapiens OX=9606 GN=RPL11 PE=1 SV=2	RPL11	1	1
P62917	RL8_HUMAN 60S ribosomal protein L8 OS=Homo sapiens OX=9606 GN=RPL8 PE=1 SV=2	RPL8	0	1
P63096	GNAI1_HUMAN Guanine nucleotide-binding protein G(i) subunit alpha-1 OS=Homo sapiens OX=9606 GN=GNAI1 PE=1 SV=2	GNAI1	0	1
P63173	RL38_HUMAN 60S ribosomal protein L38 OS=Homo sapiens OX=9606 GN=RPL38 PE=1 SV=2	RPL38	1	1
P63244	RACK1_HUMAN Receptor of activated protein C kinase 1 OS=Homo sapiens OX=9606 GN=RACK1 PE=1 SV=3	RACK1	1	1
P67809	YBOX1_HUMAN Nuclease-sensitive element-binding protein 1 OS=Homo sapiens OX=9606 GN=YBX1 PE=1 SV=3	YBX1	0	1
P68032	ACTC_HUMAN Actin, alpha cardiac muscle 1 OS=Homo sapiens OX=9606 GN=ACTC1 PE=1 SV=1	ACTC1	0	0
P68363	TBA1B_HUMAN Tubulin alpha-1B chain OS=Homo sapiens OX=9606 GN=TUBA1B PE=1 SV=1	TUBA1B	0	0
P68366	TBA4A_HUMAN Tubulin alpha-4A chain OS=Homo sapiens OX=9606 GN=TUBA4A PE=1 SV=1	TUBA4A	0	1
P68371	TBB4B_HUMAN Tubulin beta-4B chain OS=Homo sapiens OX=9606 GN=TUBB4B PE=1 SV=1	TUBB4B	0	1
P78337	PITX1_HUMAN Pituitary homeobox 1 OS=Homo sapiens OX=9606 GN=PITX1 PE=1 SV=2	PITX1	0	1
P78356	PI42B_HUMAN Phosphatidylinositol 5-phosphate 4-kinase type-2 beta OS=Homo sapiens OX=9606 GN=PIP4K2B PE=1 SV=1	PIP4K2B	0	0
P78386	KRT85_HUMAN Keratin, type II cuticular Hb5 OS=Homo sapiens OX=9606 GN=KRT85 PE=1 SV=1	KRT85	1	0
P78406	RAE1L_HUMAN mRNA export factor OS=Homo sapiens OX=9606 GN=RAE1 PE=1 SV=1	RAE1	0	1
P78527	PRKDC_HUMAN DNA-dependent protein kinase catalytic subunit OS=Homo sapiens OX=9606 GN=PRKDC PE=1 SV=3	PRKDC	0	1
P80723	BASP1_HUMAN Brain acid soluble protein 1 OS=Homo sapiens OX=9606 GN=BASP1 PE=1 SV=2	BASP1	0	1
P81605	DCD_HUMAN Dermcidin OS=Homo sapiens OX=9606 GN=DCD PE=1 SV=2	DCD	1	0
P82933	RT09_HUMAN 28S ribosomal protein S9, mitochondrial OS=Homo sapiens OX=9606 GN=MRPS9 PE=1 SV=2	MRPS9	0	1
P83111	LACTB_HUMAN Serine beta-lactamase-like protein LACTB, mitochondrial OS=Homo sapiens OX=9606 GN=LACTB PE=1 SV=2	LACTB	0	1
P84090	ERH_HUMAN Enhancer of rudimentary homolog OS=Homo sapiens OX=9606 GN=ERH PE=1 SV=1	ERH	0	1
P84098	RL19_HUMAN 60S ribosomal protein L19 OS=Homo sapiens OX=9606 GN=RPL19 PE=1 SV=1	RPL19	0	0
P85037	FOXK1_HUMAN Forkhead box protein K1 OS=Homo sapiens OX=9606 GN=FOXK1 PE=1 SV=1	FOXK1	0	0
Q00325	MPCP_HUMAN Phosphate carrier protein, mitochondrial OS=Homo sapiens OX=9606 GN=SLC25A3 PE=1 SV=2	SLC25A3	1	1
Q00403	TF2B_HUMAN Transcription initiation factor IIB OS=Homo sapiens OX=9606 GN=GTF2B PE=1 SV=1	GTF2B	1	1
Q00653	NFKB2_HUMAN Nuclear factor NF-kappa-B p100 subunit OS=Homo sapiens OX=9606 GN=NFKB2 PE=1 SV=4	NFKB2	0	1
Q00839	HNRPU_HUMAN Heterogeneous nuclear ribonucleoprotein U OS=Homo sapiens OX=9606 GN=HNRNPU PE=1 SV=6	HNRNPU	0	1
Q01167	FOXK2_HUMAN Forkhead box protein K2 OS=Homo sapiens OX=9606 GN=FOXK2 PE=1 SV=3	FOXK2	0	0
Q01469	FABP5_HUMAN Fatty acid-binding protein 5 OS=Homo sapiens OX=9606 GN=FABP5 PE=1 SV=3	FABP5	1	0
Q01650	LAT1_HUMAN Large neutral amino acids transporter small subunit 1 OS=Homo sapiens OX=9606 GN=SLC7A5 PE=1 SV=2	SLC7A5	1	1
Q01968	OCRL_HUMAN Inositol polyphosphate 5-phosphatase OCRL-1 OS=Homo sapiens OX=9606 GN=OCRL PE=1 SV=3	OCRL	0	1
Q02241	KIF23_HUMAN Kinesin-like protein KIF23 OS=Homo sapiens OX=9606 GN=KIF23 PE=1 SV=3	KIF23	0	1
Q02413	DSG1_HUMAN Desmoglein-1 OS=Homo sapiens OX=9606 GN=DSG1 PE=1 SV=2	DSG1	1	1
Q02880	TOP2B_HUMAN DNA topoisomerase 2-beta OS=Homo sapiens OX=9606 GN=TOP2B PE=1 SV=3	TOP2B	0	0
Q02978	M2OM_HUMAN Mitochondrial 2-oxoglutarate/malate carrier protein OS=Homo sapiens OX=9606 GN=SLC25A11 PE=1 SV=3	SLC25A11	0	1
Q04695	K1C17_HUMAN Keratin, type I cytoskeletal 17 OS=Homo sapiens OX=9606 GN=KRT17 PE=1 SV=2	KRT17	1	1
Q05086	UBE3A_HUMAN Ubiquitin-protein ligase E3A OS=Homo sapiens OX=9606 GN=UBE3A PE=1 SV=4	UBE3A	0	0
Q05D08	Q05D08_HUMAN PA2G4 protein (Fragment) OS=Homo sapiens OX=9606 GN=PA2G4 PE=2 SV=1	PA2G4	0	1
Q06210	GFPT1_HUMAN Glutamine--fructose-6-phosphate aminotransferase [isomerizing] 1 OS=Homo sapiens OX=9606 GN=GFPT1 PE=1 SV=3	GFPT1	0	1
Q08188	TGM3_HUMAN Protein-glutamine gamma-glutamyltransferase E OS=Homo sapiens OX=9606 GN=TGM3 PE=1 SV=4	TGM3	1	0
Q08211	DHX9_HUMAN ATP-dependent RNA helicase A OS=Homo sapiens OX=9606 GN=DHX9 PE=1 SV=4	DHX9	0	1
Q08257	QOR_HUMAN Quinone oxidoreductase OS=Homo sapiens OX=9606 GN=CRYZ PE=1 SV=1	CRYZ	0	1
Q08379	GOGA2_HUMAN Golgin subfamily A member 2 OS=Homo sapiens OX=9606 GN=GOLGA2 PE=1 SV=3	GOLGA2	0	1
Q08554	DSC1_HUMAN Desmocollin-1 OS=Homo sapiens OX=9606 GN=DSC1 PE=1 SV=2	DSC1	1	1
Q08945	SSRP1_HUMAN FACT complex subunit SSRP1 OS=Homo sapiens OX=9606 GN=SSRP1 PE=1 SV=1	SSRP1	0	0
Q08J23	NSUN2_HUMAN tRNA (cytosine(34)-C(5))-methyltransferase OS=Homo sapiens OX=9606 GN=NSUN2 PE=1 SV=2	NSUN2	1	1
Q09028	RBBP4_HUMAN Histone-binding protein RBBP4 OS=Homo sapiens OX=9606 GN=RBBP4 PE=1 SV=3	RBBP4	0	1
Q0D2Q6	Q0D2Q6_HUMAN Phosphoglycerate mutase OS=Homo sapiens OX=9606 GN=PGAM1 PE=2 SV=1	PGAM1	0	1
Q10570	CPSF1_HUMAN Cleavage and polyadenylation specificity factor subunit 1 OS=Homo sapiens OX=9606 GN=CPSF1 PE=1 SV=2	CPSF1	0	1
Q12769	NU160_HUMAN Nuclear pore complex protein Nup160 OS=Homo sapiens OX=9606 GN=NUP160 PE=1 SV=3	NUP160	0	1
Q12788	TBL3_HUMAN Transducin beta-like protein 3 OS=Homo sapiens OX=9606 GN=TBL3 PE=1 SV=2	TBL3	0	0
Q12792	TWF1_HUMAN Twinfilin-1 OS=Homo sapiens OX=9606 GN=TWF1 PE=1 SV=3	TWF1	0	1
Q12797	ASPH_HUMAN Aspartyl/asparaginyl beta-hydroxylase OS=Homo sapiens OX=9606 GN=ASPH PE=1 SV=3	ASPH	0	1
Q12846	STX4_HUMAN Syntaxin-4 OS=Homo sapiens OX=9606 GN=STX4 PE=1 SV=2	STX4	0	0
Q12873	CHD3_HUMAN Chromodomain-helicase-DNA-binding protein 3 OS=Homo sapiens OX=9606 GN=CHD3 PE=1 SV=3	CHD3	0	0
Q12931	TRAP1_HUMAN Heat shock protein 75 kDa, mitochondrial OS=Homo sapiens OX=9606 GN=TRAP1 PE=1 SV=3	TRAP1	0	1
Q12959	DLG1_HUMAN Disks large homolog 1 OS=Homo sapiens OX=9606 GN=DLG1 PE=1 SV=2	DLG1	0	1
Q12986	NFX1_HUMAN Transcriptional repressor NF-X1 OS=Homo sapiens OX=9606 GN=NFX1 PE=1 SV=2	NFX1	0	1
Q13045	FLII_HUMAN Protein flightless-1 homolog OS=Homo sapiens OX=9606 GN=FLII PE=1 SV=2	FLII	0	1
Q13131	AAPK1_HUMAN 5'-AMP-activated protein kinase catalytic subunit alpha-1 OS=Homo sapiens OX=9606 GN=PRKAA1 PE=1 SV=4	PRKAA1	0	1
Q13162	PRDX4_HUMAN Peroxiredoxin-4 OS=Homo sapiens OX=9606 GN=PRDX4 PE=1 SV=1	PRDX4	0	1
Q13185	CBX3_HUMAN Chromobox protein homolog 3 OS=Homo sapiens OX=9606 GN=CBX3 PE=1 SV=4	CBX3	0	0
Q13190	STX5_HUMAN Syntaxin-5 OS=Homo sapiens OX=9606 GN=STX5 PE=1 SV=2	STX5	0	0
Q13330	MTA1_HUMAN Metastasis-associated protein MTA1 OS=Homo sapiens OX=9606 GN=MTA1 PE=1 SV=2	MTA1	0	0
Q13393	PLD1_HUMAN Phospholipase D1 OS=Homo sapiens OX=9606 GN=PLD1 PE=1 SV=1	PLD1	0	1
Q13421	MSLN_HUMAN Mesothelin OS=Homo sapiens OX=9606 GN=MSLN PE=1 SV=2	MSLN	0	1
Q13428	TCOF_HUMAN Treacle protein OS=Homo sapiens OX=9606 GN=TCOF1 PE=1 SV=3	TCOF1	0	1
Q13435	SF3B2_HUMAN Splicing factor 3B subunit 2 OS=Homo sapiens OX=9606 GN=SF3B2 PE=1 SV=2	SF3B2	0	1
Q13454	TUSC3_HUMAN Tumor suppressor candidate 3 OS=Homo sapiens OX=9606 GN=TUSC3 PE=1 SV=1	TUSC3	0	0
Q13501	SQSTM_HUMAN Sequestosome-1 OS=Homo sapiens OX=9606 GN=SQSTM1 PE=1 SV=1	SQSTM1	0	1
Q13596	SNX1_HUMAN Sorting nexin-1 OS=Homo sapiens OX=9606 GN=SNX1 PE=1 SV=3	SNX1	0	1
Q13618	CUL3_HUMAN Cullin-3 OS=Homo sapiens OX=9606 GN=CUL3 PE=1 SV=2	CUL3	0	1
Q13619	CUL4A_HUMAN Cullin-4A OS=Homo sapiens OX=9606 GN=CUL4A PE=1 SV=3	CUL4A	0	1
Q13671	RIN1_HUMAN Ras and Rab interactor 1 OS=Homo sapiens OX=9606 GN=RIN1 PE=1 SV=4	RIN1	0	1
Q13724	MOGS_HUMAN Mannosyl-oligosaccharide glucosidase OS=Homo sapiens OX=9606 GN=MOGS PE=1 SV=5	MOGS	1	1
Q13751	LAMB3_HUMAN Laminin subunit beta-3 OS=Homo sapiens OX=9606 GN=LAMB3 PE=1 SV=1	LAMB3	0	0
Q13753	LAMC2_HUMAN Laminin subunit gamma-2 OS=Homo sapiens OX=9606 GN=LAMC2 PE=1 SV=2	LAMC2	0	0
Q13835	PKP1_HUMAN Plakophilin-1 OS=Homo sapiens OX=9606 GN=PKP1 PE=1 SV=2	PKP1	1	1
Q13887	KLF5_HUMAN Krueppel-like factor 5 OS=Homo sapiens OX=9606 GN=KLF5 PE=1 SV=2	KLF5	0	1
Q13889	TF2H3_HUMAN General transcription factor IIH subunit 3 OS=Homo sapiens OX=9606 GN=GTF2H3 PE=1 SV=2	GTF2H3	0	0
Q14126	DSG2_HUMAN Desmoglein-2 OS=Homo sapiens OX=9606 GN=DSG2 PE=1 SV=2	DSG2	0	1
Q14157	UBP2L_HUMAN Ubiquitin-associated protein 2-like OS=Homo sapiens OX=9606 GN=UBAP2L PE=1 SV=2	UBAP2L	0	1
Q14203	DCTN1_HUMAN Dynactin subunit 1 OS=Homo sapiens OX=9606 GN=DCTN1 PE=1 SV=3	DCTN1	0	1
Q14213	IL27B_HUMAN Interleukin-27 subunit beta OS=Homo sapiens OX=9606 GN=EBI3 PE=1 SV=2	EBI3	1	1
Q14232	EI2BA_HUMAN Translation initiation factor eIF-2B subunit alpha OS=Homo sapiens OX=9606 GN=EIF2B1 PE=1 SV=1	EIF2B1	1	1
Q14240	IF4A2_HUMAN Eukaryotic initiation factor 4A-II OS=Homo sapiens OX=9606 GN=EIF4A2 PE=1 SV=2	EIF4A2	0	0
Q14247	SRC8_HUMAN Src substrate cortactin OS=Homo sapiens OX=9606 GN=CTTN PE=1 SV=2	CTTN	0	1
Q14257	RCN2_HUMAN Reticulocalbin-2 OS=Homo sapiens OX=9606 GN=RCN2 PE=1 SV=1	RCN2	0	1
Q14331	FRG1_HUMAN Protein FRG1 OS=Homo sapiens OX=9606 GN=FRG1 PE=1 SV=1	FRG1	1	1
Q14432	PDE3A_HUMAN cGMP-inhibited 3',5'-cyclic phosphodiesterase A OS=Homo sapiens OX=9606 GN=PDE3A PE=1 SV=3	PDE3A	0	1
Q14498	RBM39_HUMAN RNA-binding protein 39 OS=Homo sapiens OX=9606 GN=RBM39 PE=1 SV=2	RBM39	0	0
Q14525	KT33B_HUMAN Keratin, type I cuticular Ha3-II OS=Homo sapiens OX=9606 GN=KRT33B PE=1 SV=3	KRT33B	1	0
Q14533	KRT81_HUMAN Keratin, type II cuticular Hb1 OS=Homo sapiens OX=9606 GN=KRT81 PE=1 SV=3	KRT81	1	0
Q14573	ITPR3_HUMAN Inositol 1,4,5-trisphosphate receptor type 3 OS=Homo sapiens OX=9606 GN=ITPR3 PE=1 SV=2	ITPR3	0	1
Q14657	LAGE3_HUMAN EKC/KEOPS complex subunit LAGE3 OS=Homo sapiens OX=9606 GN=LAGE3 PE=1 SV=2	LAGE3	0	0
Q14678	KANK1_HUMAN KN motif and ankyrin repeat domain-containing protein 1 OS=Homo sapiens OX=9606 GN=KANK1 PE=1 SV=3	KANK1	0	1
Q14683	SMC1A_HUMAN Structural maintenance of chromosomes protein 1A OS=Homo sapiens OX=9606 GN=SMC1A PE=1 SV=2	SMC1A	0	0
Q14865	ARI5B_HUMAN AT-rich interactive domain-containing protein 5B OS=Homo sapiens OX=9606 GN=ARID5B PE=1 SV=3	ARID5B	0	1
Q14CZ7	FAKD3_HUMAN FAST kinase domain-containing protein 3, mitochondrial OS=Homo sapiens OX=9606 GN=FASTKD3 PE=1 SV=2	FASTKD3	0	1
Q15008	PSMD6_HUMAN 26S proteasome non-ATPase regulatory subunit 6 OS=Homo sapiens OX=9606 GN=PSMD6 PE=1 SV=1	PSMD6	0	1
Q15019	SEPT2_HUMAN Septin-2 OS=Homo sapiens OX=9606 GN=SEPT2 PE=1 SV=1	SEPT2	0	0
Q15043	S39AE_HUMAN Zinc transporter ZIP14 OS=Homo sapiens OX=9606 GN=SLC39A14 PE=1 SV=3	SLC39A14	0	1
Q15046	SYK_HUMAN Lysine--tRNA ligase OS=Homo sapiens OX=9606 GN=KARS PE=1 SV=3	KARS	0	1
Q15058	KIF14_HUMAN Kinesin-like protein KIF14 OS=Homo sapiens OX=9606 GN=KIF14 PE=1 SV=1	KIF14	0	1
Q15084	PDIA6_HUMAN Protein disulfide-isomerase A6 OS=Homo sapiens OX=9606 GN=PDIA6 PE=1 SV=1	PDIA6	0	1
Q15149	PLEC_HUMAN Plectin OS=Homo sapiens OX=9606 GN=PLEC PE=1 SV=3	PLEC	1	1
Q15293	RCN1_HUMAN Reticulocalbin-1 OS=Homo sapiens OX=9606 GN=RCN1 PE=1 SV=1	RCN1	0	1
Q15300	Q15300_HUMAN RET tyrosine kinase/cAMP protein kinase A subunit RI OS=Homo sapiens OX=9606 GN=RET/PTC2 PE=2 SV=2	RET/PTC2	0	1
Q15323	K1H1_HUMAN Keratin, type I cuticular Ha1 OS=Homo sapiens OX=9606 GN=KRT31 PE=1 SV=3	KRT31	1	0
Q15326	ZMY11_HUMAN Zinc finger MYND domain-containing protein 11 OS=Homo sapiens OX=9606 GN=ZMYND11 PE=1 SV=2	ZMYND11	0	0
Q15365	PCBP1_HUMAN Poly(rC)-binding protein 1 OS=Homo sapiens OX=9606 GN=PCBP1 PE=1 SV=2	PCBP1	1	1
Q15366	PCBP2_HUMAN Poly(rC)-binding protein 2 OS=Homo sapiens OX=9606 GN=PCBP2 PE=1 SV=1	PCBP2	0	1
Q15369	ELOC_HUMAN Elongin-C OS=Homo sapiens OX=9606 GN=ELOC PE=1 SV=1	ELOC	0	1
Q15370	ELOB_HUMAN Elongin-B OS=Homo sapiens OX=9606 GN=ELOB PE=1 SV=1	ELOB	0	1
Q15388	TOM20_HUMAN Mitochondrial import receptor subunit TOM20 homolog OS=Homo sapiens OX=9606 GN=TOMM20 PE=1 SV=1	TOMM20	0	1
Q15392	DHC24_HUMAN Delta(24)-sterol reductase OS=Homo sapiens OX=9606 GN=DHCR24 PE=1 SV=2	DHCR24	0	1
Q15645	PCH2_HUMAN Pachytene checkpoint protein 2 homolog OS=Homo sapiens OX=9606 GN=TRIP13 PE=1 SV=2	TRIP13	0	1
Q15648	MED1_HUMAN Mediator of RNA polymerase II transcription subunit 1 OS=Homo sapiens OX=9606 GN=MED1 PE=1 SV=4	MED1	0	0
Q15691	MARE1_HUMAN Microtubule-associated protein RP/EB family member 1 OS=Homo sapiens OX=9606 GN=MAPRE1 PE=1 SV=3	MAPRE1	0	1
Q15828	CYTM_HUMAN Cystatin-M OS=Homo sapiens OX=9606 GN=CST6 PE=1 SV=1	CST6	1	0
Q15833	STXB2_HUMAN Syntaxin-binding protein 2 OS=Homo sapiens OX=9606 GN=STXBP2 PE=1 SV=2	STXBP2	0	1
Q16342	PDCD2_HUMAN Programmed cell death protein 2 OS=Homo sapiens OX=9606 GN=PDCD2 PE=1 SV=2	PDCD2	0	1
Q16531	DDB1_HUMAN DNA damage-binding protein 1 OS=Homo sapiens OX=9606 GN=DDB1 PE=1 SV=1	DDB1	0	1
Q16643	DREB_HUMAN Drebrin OS=Homo sapiens OX=9606 GN=DBN1 PE=1 SV=4	DBN1	0	1
Q16650	TBR1_HUMAN T-box brain protein 1 OS=Homo sapiens OX=9606 GN=TBR1 PE=1 SV=1	TBR1	0	1
Q16666	IF16_HUMAN Gamma-interferon-inducible protein 16 OS=Homo sapiens OX=9606 GN=IFI16 PE=1 SV=3	IFI16	0	1
Q16881	TRXR1_HUMAN Thioredoxin reductase 1, cytoplasmic OS=Homo sapiens OX=9606 GN=TXNRD1 PE=1 SV=3	TXNRD1	0	0
Q16891	MIC60_HUMAN MICOS complex subunit MIC60 OS=Homo sapiens OX=9606 GN=IMMT PE=1 SV=1	IMMT	0	1
Q1HBJ4	Q1HBJ4_HUMAN Mitogen-activated protein kinase OS=Homo sapiens OX=9606 GN=MAPK1 PE=3 SV=1	MAPK1	0	0
Q2M1J6	Q2M1J6_HUMAN Oxidase (Cytochrome c) assembly 1-like OS=Homo sapiens OX=9606 GN=OXA1L PE=2 SV=1	OXA1L	0	1
Q2NL82	TSR1_HUMAN Pre-rRNA-processing protein TSR1 homolog OS=Homo sapiens OX=9606 GN=TSR1 PE=1 SV=1	TSR1	1	1
Q2TV78	MST1L_HUMAN Putative macrophage stimulating 1-like protein OS=Homo sapiens OX=9606 GN=MST1L PE=2 SV=2	MST1L	0	0
Q32Q12	Q32Q12_HUMAN Nucleoside diphosphate kinase OS=Homo sapiens OX=9606 GN=NME1-NME2 PE=1 SV=1	NME1-NME2	1	1
Q3B820	F161A_HUMAN Protein FAM161A OS=Homo sapiens OX=9606 GN=FAM161A PE=1 SV=2	FAM161A	0	1
Q3KNV1	Q3KNV1_HUMAN KRT7 protein OS=Homo sapiens OX=9606 GN=KRT7 PE=2 SV=1	KRT7	0	0
Q3KP66	INAVA_HUMAN Innate immunity activator protein OS=Homo sapiens OX=9606 GN=INAVA PE=1 SV=2	INAVA	0	1
Q3KQU3	MA7D1_HUMAN MAP7 domain-containing protein 1 OS=Homo sapiens OX=9606 GN=MAP7D1 PE=1 SV=1	MAP7D1	0	1
Q49AM3	TTC31_HUMAN Tetratricopeptide repeat protein 31 OS=Homo sapiens OX=9606 GN=TTC31 PE=1 SV=3	TTC31	0	1
Q4G0F4	Q4G0F4_HUMAN DNA-directed RNA polymerase OS=Homo sapiens OX=9606 GN=POLRMT PE=2 SV=1	POLRMT	0	1
Q4KMQ1	TPRN_HUMAN Taperin OS=Homo sapiens OX=9606 GN=TPRN PE=1 SV=2	TPRN	0	1
Q4KMR3	Q4KMR3_HUMAN MYO1E variant protein OS=Homo sapiens OX=9606 GN=MYO1E PE=2 SV=1	MYO1E	0	1
Q4LE36	Q4LE36_HUMAN ACLY variant protein (Fragment) OS=Homo sapiens OX=9606 GN=ACLY variant protein PE=2 SV=1	ACLY variant protein	0	1
Q4LE38	Q4LE38_HUMAN IKBKAP variant protein (Fragment) OS=Homo sapiens OX=9606 GN=IKBKAP variant protein PE=2 SV=1	IKBKAP variant protein	0	1
Q4LE69	Q4LE69_HUMAN PIK4CA variant protein (Fragment) OS=Homo sapiens OX=9606 GN=PIK4CA variant protein PE=2 SV=1	PIK4CA variant protein	0	1
Q53GA4	PHLA2_HUMAN Pleckstrin homology-like domain family A member 2 OS=Homo sapiens OX=9606 GN=PHLDA2 PE=1 SV=2	PHLDA2	0	1
Q53GL6	Q53GL6_HUMAN RNA binding protein (Autoantigenic, hnRNP-associated with lethal yellow) long isoform variant (Fragment) OS=Homo sapiens OX=9606 GN=RALY PE=1 SV=1	RALY	1	1
Q53GS9	SNUT2_HUMAN U4/U6.U5 tri-snRNP-associated protein 2 OS=Homo sapiens OX=9606 GN=USP39 PE=1 SV=2	USP39	1	1
Q53H12	AGK_HUMAN Acylglycerol kinase, mitochondrial OS=Homo sapiens OX=9606 GN=AGK PE=1 SV=2	AGK	0	1
Q549M8	Q549M8_HUMAN CLE7 OS=Homo sapiens OX=9606 GN=C14orf166 PE=2 SV=1	C14orf166	0	1
Q562L9	Q562L9_HUMAN Actin-like protein (Fragment) OS=Homo sapiens OX=9606 GN=ACT PE=4 SV=1	ACT	0	1
Q562V5	Q562V5_HUMAN Actin-like protein (Fragment) OS=Homo sapiens OX=9606 GN=ACT PE=4 SV=1	ACT	0	1
Q58EX2	SDK2_HUMAN Protein sidekick-2 OS=Homo sapiens OX=9606 GN=SDK2 PE=1 SV=3	SDK2	0	1
Q58EX7	PKHG4_HUMAN Puratrophin-1 OS=Homo sapiens OX=9606 GN=PLEKHG4 PE=1 SV=1	PLEKHG4	0	1
Q58F09	Q58F09_HUMAN Glucosidase I OS=Homo sapiens OX=9606 GN=GCS1 PE=2 SV=1	GCS1	0	0
Q5BJF2	SGMR2_HUMAN Sigma intracellular receptor 2 OS=Homo sapiens OX=9606 GN=TMEM97 PE=1 SV=1	TMEM97	0	1
Q5CZ94	Q5CZ94_HUMAN Uncharacterized protein DKFZp781M0386 OS=Homo sapiens OX=9606 GN=DKFZp781M0386 PE=2 SV=1	DKFZp781M0386	1	0
Q5D862	FILA2_HUMAN Filaggrin-2 OS=Homo sapiens OX=9606 GN=FLG2 PE=1 SV=1	FLG2	1	1
Q5EC54	Q5EC54_HUMAN Heterogeneous nuclear ribonucleoprotein K transcript variant OS=Homo sapiens OX=9606 GN=HNRPK PE=2 SV=1	HNRPK	1	1
Q5F1R6	DJC21_HUMAN DnaJ homolog subfamily C member 21 OS=Homo sapiens OX=9606 GN=DNAJC21 PE=1 SV=2	DNAJC21	1	1
Q5H9N4	Q5H9N4_HUMAN Uncharacterized protein DKFZp686L20222 OS=Homo sapiens OX=9606 GN=DKFZp686L20222 PE=3 SV=1	DKFZp686L20222	0	1
Q5H9R7	PP6R3_HUMAN Serine/threonine-protein phosphatase 6 regulatory subunit 3 OS=Homo sapiens OX=9606 GN=PPP6R3 PE=1 SV=2	PPP6R3	0	1
Q5HYL4	Q5HYL4_HUMAN Uncharacterized protein DKFZp686E1893 OS=Homo sapiens OX=9606 GN=DKFZp686E1893 PE=2 SV=1	DKFZp686E1893	0	1
Q5HYL6	Q5HYL6_HUMAN Uncharacterized protein DKFZp686E1899 OS=Homo sapiens OX=9606 GN=DKFZp686E1899 PE=2 SV=1	DKFZp686E1899	0	1
Q5HYM3	Q5HYM3_HUMAN Oxysterol-binding protein OS=Homo sapiens OX=9606 GN=DKFZp686C0249 PE=2 SV=1	DKFZp686C0249	0	1
Q5JR94	Q5JR94_HUMAN 40S ribosomal protein S8 OS=Homo sapiens OX=9606 GN=RPS8 PE=2 SV=1	RPS8	1	0
Q5JSH3	WDR44_HUMAN WD repeat-containing protein 44 OS=Homo sapiens OX=9606 GN=WDR44 PE=1 SV=1	WDR44	0	1
Q5JWF2	GNAS1_HUMAN Guanine nucleotide-binding protein G(s) subunit alpha isoforms XLas OS=Homo sapiens OX=9606 GN=GNAS PE=1 SV=2	GNAS	0	1
Q5JWT2	Q5JWT2_HUMAN Mediator of RNA polymerase II transcription subunit 23 OS=Homo sapiens OX=9606 GN=MED23 PE=1 SV=1	MED23	0	0
Q5LJA9	Q5LJA9_HUMAN Ubiquitin carboxyl-terminal hydrolase (Fragment) OS=Homo sapiens OX=9606 GN=UCHL5 PE=1 SV=1	UCHL5	0	1
Q5M775	CYTSB_HUMAN Cytospin-B OS=Homo sapiens OX=9606 GN=SPECC1 PE=1 SV=1	SPECC1	0	1
Q5QJE6	TDIF2_HUMAN Deoxynucleotidyltransferase terminal-interacting protein 2 OS=Homo sapiens OX=9606 GN=DNTTIP2 PE=1 SV=2	DNTTIP2	0	1
Q5SRE5	NU188_HUMAN Nucleoporin NUP188 homolog OS=Homo sapiens OX=9606 GN=NUP188 PE=1 SV=1	NUP188	0	1
Q5SRQ6	Q5SRQ6_HUMAN Casein kinase II subunit beta OS=Homo sapiens OX=9606 GN=CSNK2B PE=1 SV=2	CSNK2B	0	1
Q5SVZ6	ZMYM1_HUMAN Zinc finger MYM-type protein 1 OS=Homo sapiens OX=9606 GN=ZMYM1 PE=1 SV=1	ZMYM1	0	0
Q5SW79	CE170_HUMAN Centrosomal protein of 170 kDa OS=Homo sapiens OX=9606 GN=CEP170 PE=1 SV=1	CEP170	0	1
Q5T0W9	FA83B_HUMAN Protein FAM83B OS=Homo sapiens OX=9606 GN=FAM83B PE=1 SV=1	FAM83B	0	1
Q5T749	KPRP_HUMAN Keratinocyte proline-rich protein OS=Homo sapiens OX=9606 GN=KPRP PE=1 SV=1	KPRP	1	1
Q5T750	XP32_HUMAN Skin-specific protein 32 OS=Homo sapiens OX=9606 GN=XP32 PE=1 SV=1	XP32	1	1
Q5T765	Q5T765_HUMAN Interferon-induced protein with tetratricopeptide repeats 3, isoform CRA_a OS=Homo sapiens OX=9606 GN=IFIT3 PE=2 SV=1	IFIT3	0	1
Q5T9A4	ATD3B_HUMAN ATPase family AAA domain-containing protein 3B OS=Homo sapiens OX=9606 GN=ATAD3B PE=1 SV=1	ATAD3B	0	1
Q5THJ4	VP13D_HUMAN Vacuolar protein sorting-associated protein 13D OS=Homo sapiens OX=9606 GN=VPS13D PE=1 SV=2	VPS13D	0	0
Q5U0I6	Q5U0I6_HUMAN H.sapiens ras-related Hrab1A protein OS=Homo sapiens OX=9606 GN=RAB1A PE=2 SV=1	RAB1A	0	1
Q5U5J2	Q5U5J2_HUMAN CSNK2A1 protein OS=Homo sapiens OX=9606 GN=CSNK2A1 PE=1 SV=1	CSNK2A1	0	1
Q5VTE6	ANGE2_HUMAN Protein angel homolog 2 OS=Homo sapiens OX=9606 GN=ANGEL2 PE=2 SV=1	ANGEL2	0	1
Q5VV89	Q5VV89_HUMAN Microsomal glutathione S-transferase 3 OS=Homo sapiens OX=9606 GN=MGST3 PE=1 SV=1	MGST3	0	1
Q5VVM6	CCD30_HUMAN Coiled-coil domain-containing protein 30 OS=Homo sapiens OX=9606 GN=CCDC30 PE=2 SV=1	CCDC30	0	0
Q5VW26	Q5VW26_HUMAN Nuclear factor 1 OS=Homo sapiens OX=9606 GN=NFIB PE=1 SV=1	NFIB	0	0
Q5VXV3	Q5VXV3_HUMAN SET translocation (Myeloid leukemia-associated), isoform CRA_a OS=Homo sapiens OX=9606 GN=SET PE=2 SV=1	SET	0	1
Q5VYS8	TUT7_HUMAN Terminal uridylyltransferase 7 OS=Homo sapiens OX=9606 GN=ZCCHC6 PE=1 SV=1	ZCCHC6	0	1
Q5W0B1	RN219_HUMAN RING finger protein 219 OS=Homo sapiens OX=9606 GN=RNF219 PE=1 SV=1	RNF219	0	1
Q63ZY3	KANK2_HUMAN KN motif and ankyrin repeat domain-containing protein 2 OS=Homo sapiens OX=9606 GN=KANK2 PE=1 SV=1	KANK2	0	1
Q643R0	Q643R0_HUMAN HCTP4 OS=Homo sapiens OX=9606 GN=HCTP4 PE=1 SV=1	HCTP4	0	0
Q68CZ2	TENS3_HUMAN Tensin-3 OS=Homo sapiens OX=9606 GN=TNS3 PE=1 SV=2	TNS3	0	1
Q68D85	NR3L1_HUMAN Natural cytotoxicity triggering receptor 3 ligand 1 OS=Homo sapiens OX=9606 GN=NCR3LG1 PE=1 SV=1	NCR3LG1	0	1
Q68DH5	LMBD2_HUMAN LMBR1 domain-containing protein 2 OS=Homo sapiens OX=9606 GN=LMBRD2 PE=1 SV=1	LMBRD2	0	1
Q6DD87	ZN787_HUMAN Zinc finger protein 787 OS=Homo sapiens OX=9606 GN=ZNF787 PE=1 SV=4	ZNF787	0	1
Q6FGH9	Q6FGH9_HUMAN Dynein light chain OS=Homo sapiens OX=9606 GN=DNCL1 PE=2 SV=1	DNCL1	0	1
Q6FHQ0	Q6FHQ0_HUMAN RBBP7 protein (Fragment) OS=Homo sapiens OX=9606 GN=RBBP7 PE=2 SV=1	RBBP7	0	1
Q6FI91	Q6FI91_HUMAN TSPYL protein OS=Homo sapiens OX=9606 GN=TSPYL PE=2 SV=1	TSPYL	0	1
Q6FIF1	Q6FIF1_HUMAN DNAJB9 protein OS=Homo sapiens OX=9606 GN=DNAJB9 PE=2 SV=1	DNAJB9	0	1
Q6H3X3	ULBP5_HUMAN UL-16 binding protein 5 OS=Homo sapiens OX=9606 GN=RAET1G PE=1 SV=1	RAET1G	0	1
Q6IA51	Q6IA51_HUMAN FLJ13188 protein OS=Homo sapiens OX=9606 GN=FLJ13188 PE=2 SV=1	FLJ13188	1	0
Q6IAA8	LTOR1_HUMAN Ragulator complex protein LAMTOR1 OS=Homo sapiens OX=9606 GN=LAMTOR1 PE=1 SV=2	LAMTOR1	0	1
Q6IAV4	Q6IAV4_HUMAN Cyclin-dependent kinase 2-associated protein OS=Homo sapiens OX=9606 GN=DOC-1R PE=2 SV=1	DOC-1R	0	0
Q6IB11	Q6IB11_HUMAN PGRMC1 protein OS=Homo sapiens OX=9606 GN=PGRMC1 PE=2 SV=1	PGRMC1	0	0
Q6ICB4	SESQ2_HUMAN Sesquipedalian-2 OS=Homo sapiens OX=9606 GN=PHETA2 PE=1 SV=1	PHETA2	0	1
Q6IPH7	Q6IPH7_HUMAN RPL14 protein OS=Homo sapiens OX=9606 GN=RPL14 PE=1 SV=1	RPL14	0	0
Q6IPI1	Q6IPI1_HUMAN 60S ribosomal protein L29 OS=Homo sapiens OX=9606 GN=RPL29 PE=2 SV=1	RPL29	1	1
Q6IPL9	Q6IPL9_HUMAN HMGA1 protein OS=Homo sapiens OX=9606 GN=HMGA1 PE=2 SV=1	HMGA1	1	0
Q6IPX4	Q6IPX4_HUMAN 40S ribosomal protein S16 OS=Homo sapiens OX=9606 GN=RPS16 PE=1 SV=1	RPS16	0	1
Q6IQ30	Q6IQ30_HUMAN Polyadenylate-binding protein OS=Homo sapiens OX=9606 GN=PABPC4 PE=2 SV=1	PABPC4	0	1
Q6IT96	Q6IT96_HUMAN Histone deacetylase OS=Homo sapiens OX=9606 GN=HDAC1 PE=2 SV=1	HDAC1	0	0
Q6KCM7	SCMC2_HUMAN Calcium-binding mitochondrial carrier protein SCaMC-2 OS=Homo sapiens OX=9606 GN=SLC25A25 PE=1 SV=1	SLC25A25	0	1
Q6NS36	Q6NS36_HUMAN Ferritin (Fragment) OS=Homo sapiens OX=9606 GN=FTH1 PE=2 SV=1	FTH1	0	1
Q6NUK7	Q6NUK7_HUMAN Tyrosine-protein kinase (Fragment) OS=Homo sapiens OX=9606 GN=LYN PE=2 SV=1	LYN	0	1
Q6NUL7	Q6NUL7_HUMAN SPTLC1 protein OS=Homo sapiens OX=9606 GN=SPTLC1 PE=2 SV=1	SPTLC1	0	1
Q6NUM9	RETST_HUMAN All-trans-retinol 13,14-reductase OS=Homo sapiens OX=9606 GN=RETSAT PE=1 SV=2	RETSAT	0	0
Q6NVC0	Q6NVC0_HUMAN SLC25A5 protein (Fragment) OS=Homo sapiens OX=9606 GN=SLC25A5 PE=2 SV=1	SLC25A5	1	1
Q6NX51	Q6NX51_HUMAN Exocyst complex component 4 OS=Homo sapiens OX=9606 GN=EXOC4 PE=2 SV=1	EXOC4	0	1
Q6NXE6	ARMC6_HUMAN Armadillo repeat-containing protein 6 OS=Homo sapiens OX=9606 GN=ARMC6 PE=1 SV=2	ARMC6	0	1
Q6NZI2	CAVN1_HUMAN Caveolae-associated protein 1 OS=Homo sapiens OX=9606 GN=CAVIN1 PE=1 SV=1	CAVIN1	0	1
Q6P087	RUSD3_HUMAN Mitochondrial mRNA pseudouridine synthase RPUSD3 OS=Homo sapiens OX=9606 GN=RPUSD3 PE=1 SV=3	RPUSD3	0	0
Q6P1J9	CDC73_HUMAN Parafibromin OS=Homo sapiens OX=9606 GN=CDC73 PE=1 SV=1	CDC73	0	1
Q6P1M0	S27A4_HUMAN Long-chain fatty acid transport protein 4 OS=Homo sapiens OX=9606 GN=SLC27A4 PE=1 SV=1	SLC27A4	0	1
Q6P1M3	L2GL2_HUMAN Lethal(2) giant larvae protein homolog 2 OS=Homo sapiens OX=9606 GN=LLGL2 PE=1 SV=2	LLGL2	0	1
Q6P1N0	C2D1A_HUMAN Coiled-coil and C2 domain-containing protein 1A OS=Homo sapiens OX=9606 GN=CC2D1A PE=1 SV=1	CC2D1A	0	1
Q6P1X5	TAF2_HUMAN Transcription initiation factor TFIID subunit 2 OS=Homo sapiens OX=9606 GN=TAF2 PE=1 SV=3	TAF2	0	1
Q6P2H0	Q6P2H0_HUMAN DTX2 protein OS=Homo sapiens OX=9606 GN=DTX2 PE=2 SV=1	DTX2	0	0
Q6P2Q9	PRP8_HUMAN Pre-mRNA-processing-splicing factor 8 OS=Homo sapiens OX=9606 GN=PRPF8 PE=1 SV=2	PRPF8	0	1
Q6P4Q7	CNNM4_HUMAN Metal transporter CNNM4 OS=Homo sapiens OX=9606 GN=CNNM4 PE=1 SV=3	CNNM4	0	1
Q6R327	RICTR_HUMAN Rapamycin-insensitive companion of mTOR OS=Homo sapiens OX=9606 GN=RICTOR PE=1 SV=1	RICTOR	0	1
Q6S8J3	POTEE_HUMAN POTE ankyrin domain family member E OS=Homo sapiens OX=9606 GN=POTEE PE=2 SV=3	POTEE	0	1
Q6SJ96	TBPL2_HUMAN TATA box-binding protein-like protein 2 OS=Homo sapiens OX=9606 GN=TBPL2 PE=2 SV=1	TBPL2	0	0
Q6UN15	FIP1_HUMAN Pre-mRNA 3'-end-processing factor FIP1 OS=Homo sapiens OX=9606 GN=FIP1L1 PE=1 SV=1	FIP1L1	1	1
Q6UWP8	SBSN_HUMAN Suprabasin OS=Homo sapiens OX=9606 GN=SBSN PE=1 SV=2	SBSN	1	1
Q6YHK3	CD109_HUMAN CD109 antigen OS=Homo sapiens OX=9606 GN=CD109 PE=1 SV=2	CD109	0	1
Q6ZNK5	Q6ZNK5_HUMAN FLJ00293 protein (Fragment) OS=Homo sapiens OX=9606 GN=FLJ00293 PE=2 SV=1	FLJ00293	0	1
Q6ZRP7	QSOX2_HUMAN Sulfhydryl oxidase 2 OS=Homo sapiens OX=9606 GN=QSOX2 PE=1 SV=3	QSOX2	0	0
Q6ZRV2	FA83H_HUMAN Protein FAM83H OS=Homo sapiens OX=9606 GN=FAM83H PE=1 SV=3	FAM83H	0	1
Q6ZVX7	FBX50_HUMAN F-box only protein 50 OS=Homo sapiens OX=9606 GN=NCCRP1 PE=1 SV=1	NCCRP1	1	0
Q70EL1	UBP54_HUMAN Inactive ubiquitin carboxyl-terminal hydrolase 54 OS=Homo sapiens OX=9606 GN=USP54 PE=1 SV=4	USP54	0	1
Q70EL4	UBP43_HUMAN Ubiquitin carboxyl-terminal hydrolase 43 OS=Homo sapiens OX=9606 GN=USP43 PE=1 SV=2	USP43	0	1
Q70UQ0	IKIP_HUMAN Inhibitor of nuclear factor kappa-B kinase-interacting protein OS=Homo sapiens OX=9606 GN=IKBIP PE=1 SV=1	IKBIP	0	1
Q71RC2	LARP4_HUMAN La-related protein 4 OS=Homo sapiens OX=9606 GN=LARP4 PE=1 SV=3	LARP4	1	1
Q71SY5	MED25_HUMAN Mediator of RNA polymerase II transcription subunit 25 OS=Homo sapiens OX=9606 GN=MED25 PE=1 SV=2	MED25	0	0
Q7KZN9	COX15_HUMAN Cytochrome c oxidase assembly protein COX15 homolog OS=Homo sapiens OX=9606 GN=COX15 PE=1 SV=1	COX15	0	1
Q7L0Y3	TM10C_HUMAN tRNA methyltransferase 10 homolog C OS=Homo sapiens OX=9606 GN=TRMT10C PE=1 SV=2	TRMT10C	0	1
Q7L2E3	DHX30_HUMAN Putative ATP-dependent RNA helicase DHX30 OS=Homo sapiens OX=9606 GN=DHX30 PE=1 SV=1	DHX30	0	1
Q7L5L3	GDPD3_HUMAN Lysophospholipase D GDPD3 OS=Homo sapiens OX=9606 GN=GDPD3 PE=2 SV=3	GDPD3	0	1
Q7YP31	Q7YP31_HUMAN MHC class I antigen OS=Homo sapiens OX=9606 GN=HLA-A*33 PE=3 SV=1	HLA-A*33	0	0
Q7Z3B1	NEGR1_HUMAN Neuronal growth regulator 1 OS=Homo sapiens OX=9606 GN=NEGR1 PE=1 SV=3	NEGR1	0	1
Q7Z460	CLAP1_HUMAN CLIP-associating protein 1 OS=Homo sapiens OX=9606 GN=CLASP1 PE=1 SV=1	CLASP1	0	1
Q7Z4H7	HAUS6_HUMAN HAUS augmin-like complex subunit 6 OS=Homo sapiens OX=9606 GN=HAUS6 PE=1 SV=2	HAUS6	0	1
Q7Z4Q2	HEAT3_HUMAN HEAT repeat-containing protein 3 OS=Homo sapiens OX=9606 GN=HEATR3 PE=1 SV=2	HEATR3	0	1
Q7Z794	K2C1B_HUMAN Keratin, type II cytoskeletal 1b OS=Homo sapiens OX=9606 GN=KRT77 PE=1 SV=3	KRT77	1	1
Q86SQ0	PHLB2_HUMAN Pleckstrin homology-like domain family B member 2 OS=Homo sapiens OX=9606 GN=PHLDB2 PE=1 SV=2	PHLDB2	0	1
Q86SQ4	AGRG6_HUMAN Adhesion G-protein coupled receptor G6 OS=Homo sapiens OX=9606 GN=ADGRG6 PE=1 SV=3	ADGRG6	0	1
Q86TJ2	TAD2B_HUMAN Transcriptional adapter 2-beta OS=Homo sapiens OX=9606 GN=TADA2B PE=1 SV=2	TADA2B	0	1
Q86UK7	ZN598_HUMAN E3 ubiquitin-protein ligase ZNF598 OS=Homo sapiens OX=9606 GN=ZNF598 PE=1 SV=1	ZNF598	0	1
Q86UT8	CCD84_HUMAN Coiled-coil domain-containing protein 84 OS=Homo sapiens OX=9606 GN=CCDC84 PE=1 SV=1	CCDC84	0	1
Q86V37	Q86V37_HUMAN TAOK2 protein (Fragment) OS=Homo sapiens OX=9606 GN=TAOK2 PE=2 SV=1	TAOK2	0	1
Q86W19	Q86W19_HUMAN Protease serine 1 (Fragment) OS=Homo sapiens OX=9606 GN=PRSS1 PE=4 SV=1	PRSS1	0	1
Q86W92	LIPB1_HUMAN Liprin-beta-1 OS=Homo sapiens OX=9606 GN=PPFIBP1 PE=1 SV=2	PPFIBP1	0	1
Q86WJ1	CHD1L_HUMAN Chromodomain-helicase-DNA-binding protein 1-like OS=Homo sapiens OX=9606 GN=CHD1L PE=1 SV=2	CHD1L	0	0
Q86X29	LSR_HUMAN Lipolysis-stimulated lipoprotein receptor OS=Homo sapiens OX=9606 GN=LSR PE=1 SV=4	LSR	0	1
Q86Y56	DAAF5_HUMAN Dynein assembly factor 5, axonemal OS=Homo sapiens OX=9606 GN=DNAAF5 PE=1 SV=4	DNAAF5	0	1
Q86Y79	PTH_HUMAN Probable peptidyl-tRNA hydrolase OS=Homo sapiens OX=9606 GN=PTRH1 PE=1 SV=1	PTRH1	1	1
Q86Y82	STX12_HUMAN Syntaxin-12 OS=Homo sapiens OX=9606 GN=STX12 PE=1 SV=1	STX12	0	1
Q86YZ3	HORN_HUMAN Hornerin OS=Homo sapiens OX=9606 GN=HRNR PE=1 SV=2	HRNR	1	1
Q86Z20	CC125_HUMAN Coiled-coil domain-containing protein 125 OS=Homo sapiens OX=9606 GN=CCDC125 PE=1 SV=2	CCDC125	0	0
Q8IV48	ERI1_HUMAN 3'-5' exoribonuclease 1 OS=Homo sapiens OX=9606 GN=ERI1 PE=1 SV=3	ERI1	1	1
Q8IVT2	MISP_HUMAN Mitotic interactor and substrate of PLK1 OS=Homo sapiens OX=9606 GN=MISP PE=1 SV=1	MISP	0	1
Q8IW90	Q8IW90_HUMAN MTCH1 protein (Fragment) OS=Homo sapiens OX=9606 GN=MTCH1 PE=2 SV=2	MTCH1	0	1
Q8IWC1	MA7D3_HUMAN MAP7 domain-containing protein 3 OS=Homo sapiens OX=9606 GN=MAP7D3 PE=1 SV=2	MAP7D3	0	1
Q8IWT3	CUL9_HUMAN Cullin-9 OS=Homo sapiens OX=9606 GN=CUL9 PE=1 SV=2	CUL9	0	0
Q8IXB1	DJC10_HUMAN DnaJ homolog subfamily C member 10 OS=Homo sapiens OX=9606 GN=DNAJC10 PE=1 SV=2	DNAJC10	0	1
Q8IXQ6	PARP9_HUMAN Poly [ADP-ribose] polymerase 9 OS=Homo sapiens OX=9606 GN=PARP9 PE=1 SV=2	PARP9	0	0
Q8IY17	PLPL6_HUMAN Neuropathy target esterase OS=Homo sapiens OX=9606 GN=PNPLA6 PE=1 SV=2	PNPLA6	0	1
Q8IY21	DDX60_HUMAN Probable ATP-dependent RNA helicase DDX60 OS=Homo sapiens OX=9606 GN=DDX60 PE=1 SV=3	DDX60	1	1
Q8IY81	SPB1_HUMAN pre-rRNA processing protein FTSJ3 OS=Homo sapiens OX=9606 GN=FTSJ3 PE=1 SV=2	FTSJ3	1	0
Q8IYL3	CA174_HUMAN UPF0688 protein C1orf174 OS=Homo sapiens OX=9606 GN=C1orf174 PE=1 SV=2	C1orf174	0	0
Q8IYU8	MICU2_HUMAN Calcium uptake protein 2, mitochondrial OS=Homo sapiens OX=9606 GN=MICU2 PE=1 SV=2	MICU2	0	0
Q8IYV2	Q8IYV2_HUMAN DEAD (Asp-Glu-Ala-Asp) box polypeptide 20 OS=Homo sapiens OX=9606 GN=DDX20 PE=2 SV=1	DDX20	0	1
Q8IYW5	RN168_HUMAN E3 ubiquitin-protein ligase RNF168 OS=Homo sapiens OX=9606 GN=RNF168 PE=1 SV=1	RNF168	0	1
Q8IZ03	Q8IZ03_HUMAN Interferon-induced protein with tetratricopeptide repeats 2 OS=Homo sapiens OX=9606 GN=IFIT2 PE=1 SV=2	IFIT2	0	1
Q8IZH2	XRN1_HUMAN 5'-3' exoribonuclease 1 OS=Homo sapiens OX=9606 GN=XRN1 PE=1 SV=1	XRN1	0	1
Q8IZQ5	SELH_HUMAN Selenoprotein H OS=Homo sapiens OX=9606 GN=SELENOH PE=1 SV=2	SELENOH	1	0
Q8IZW8	TENS4_HUMAN Tensin-4 OS=Homo sapiens OX=9606 GN=TNS4 PE=1 SV=3	TNS4	0	1
Q8N0V3	RBFA_HUMAN Putative ribosome-binding factor A, mitochondrial OS=Homo sapiens OX=9606 GN=RBFA PE=1 SV=3	RBFA	0	1
Q8N0Z3	SPICE_HUMAN Spindle and centriole-associated protein 1 OS=Homo sapiens OX=9606 GN=SPICE1 PE=1 SV=1	SPICE1	0	1
Q8N1C8	Q8N1C8_HUMAN HSPA9 protein (Fragment) OS=Homo sapiens OX=9606 GN=HSPA9 PE=2 SV=1	HSPA9	1	0
Q8N1G4	LRC47_HUMAN Leucine-rich repeat-containing protein 47 OS=Homo sapiens OX=9606 GN=LRRC47 PE=1 SV=1	LRRC47	0	0
Q8N357	S35F6_HUMAN Solute carrier family 35 member F6 OS=Homo sapiens OX=9606 GN=SLC35F6 PE=1 SV=1	SLC35F6	0	1
Q8N3E9	PLCD3_HUMAN 1-phosphatidylinositol 4,5-bisphosphate phosphodiesterase delta-3 OS=Homo sapiens OX=9606 GN=PLCD3 PE=1 SV=3	PLCD3	1	1
Q8N4C8	MINK1_HUMAN Misshapen-like kinase 1 OS=Homo sapiens OX=9606 GN=MINK1 PE=1 SV=2	MINK1	0	1
Q8N4Z0	RAB42_HUMAN Ras-related protein Rab-42 OS=Homo sapiens OX=9606 GN=RAB42 PE=1 SV=2	RAB42	0	1
Q8N5I2	ARRD1_HUMAN Arrestin domain-containing protein 1 OS=Homo sapiens OX=9606 GN=ARRDC1 PE=1 SV=1	ARRDC1	0	1
Q8N5R6	CCD33_HUMAN Coiled-coil domain-containing protein 33 OS=Homo sapiens OX=9606 GN=CCDC33 PE=1 SV=3	CCDC33	0	0
Q8N884	CGAS_HUMAN Cyclic GMP-AMP synthase OS=Homo sapiens OX=9606 GN=CGAS PE=1 SV=2	CGAS	0	0
Q8NBS9	TXND5_HUMAN Thioredoxin domain-containing protein 5 OS=Homo sapiens OX=9606 GN=TXNDC5 PE=1 SV=2	TXNDC5	0	1
Q8NBX0	SCPDL_HUMAN Saccharopine dehydrogenase-like oxidoreductase OS=Homo sapiens OX=9606 GN=SCCPDH PE=1 SV=1	SCCPDH	0	1
Q8NC42	RN149_HUMAN E3 ubiquitin-protein ligase RNF149 OS=Homo sapiens OX=9606 GN=RNF149 PE=2 SV=2	RNF149	0	1
Q8NC56	LEMD2_HUMAN LEM domain-containing protein 2 OS=Homo sapiens OX=9606 GN=LEMD2 PE=1 SV=1	LEMD2	0	0
Q8NE71	ABCF1_HUMAN ATP-binding cassette sub-family F member 1 OS=Homo sapiens OX=9606 GN=ABCF1 PE=1 SV=2	ABCF1	1	1
Q8NE86	MCU_HUMAN Calcium uniporter protein, mitochondrial OS=Homo sapiens OX=9606 GN=MCU PE=1 SV=1	MCU	0	1
Q8NEW0	ZNT7_HUMAN Zinc transporter 7 OS=Homo sapiens OX=9606 GN=SLC30A7 PE=2 SV=1	SLC30A7	0	1
Q8NF17	Q8NF17_HUMAN FLJ00385 protein (Fragment) OS=Homo sapiens OX=9606 GN=FLJ00385 PE=1 SV=1	FLJ00385	0	0
Q8NF37	PCAT1_HUMAN Lysophosphatidylcholine acyltransferase 1 OS=Homo sapiens OX=9606 GN=LPCAT1 PE=1 SV=2	LPCAT1	0	1
Q8TAA3	PSMA8_HUMAN Proteasome subunit alpha-type 8 OS=Homo sapiens OX=9606 GN=PSMA8 PE=2 SV=3	PSMA8	1	0
Q8TAA9	VANG1_HUMAN Vang-like protein 1 OS=Homo sapiens OX=9606 GN=VANGL1 PE=1 SV=1	VANGL1	0	1
Q8TB61	S35B2_HUMAN Adenosine 3'-phospho 5'-phosphosulfate transporter 1 OS=Homo sapiens OX=9606 GN=SLC35B2 PE=1 SV=1	SLC35B2	0	0
Q8TBB5	KLDC4_HUMAN Kelch domain-containing protein 4 OS=Homo sapiens OX=9606 GN=KLHDC4 PE=1 SV=1	KLHDC4	0	0
Q8TBM8	DJB14_HUMAN DnaJ homolog subfamily B member 14 OS=Homo sapiens OX=9606 GN=DNAJB14 PE=1 SV=1	DNAJB14	0	1
Q8TBX8	PI42C_HUMAN Phosphatidylinositol 5-phosphate 4-kinase type-2 gamma OS=Homo sapiens OX=9606 GN=PIP4K2C PE=1 SV=3	PIP4K2C	0	0
Q8TC07	TBC15_HUMAN TBC1 domain family member 15 OS=Homo sapiens OX=9606 GN=TBC1D15 PE=1 SV=2	TBC1D15	0	1
Q8TCB0	IFI44_HUMAN Interferon-induced protein 44 OS=Homo sapiens OX=9606 GN=IFI44 PE=2 SV=2	IFI44	0	1
Q8TCC3	RM30_HUMAN 39S ribosomal protein L30, mitochondrial OS=Homo sapiens OX=9606 GN=MRPL30 PE=1 SV=1	MRPL30	0	1
Q8TCJ2	STT3B_HUMAN Dolichyl-diphosphooligosaccharide--protein glycosyltransferase subunit STT3B OS=Homo sapiens OX=9606 GN=STT3B PE=1 SV=1	STT3B	0	1
Q8TDB6	DTX3L_HUMAN E3 ubiquitin-protein ligase DTX3L OS=Homo sapiens OX=9606 GN=DTX3L PE=1 SV=1	DTX3L	0	1
Q8TDN6	BRX1_HUMAN Ribosome biogenesis protein BRX1 homolog OS=Homo sapiens OX=9606 GN=BRIX1 PE=1 SV=2	BRIX1	0	1
Q8TE82	S3TC1_HUMAN SH3 domain and tetratricopeptide repeat-containing protein 1 OS=Homo sapiens OX=9606 GN=SH3TC1 PE=1 SV=3	SH3TC1	0	1
Q8TED1	GPX8_HUMAN Probable glutathione peroxidase 8 OS=Homo sapiens OX=9606 GN=GPX8 PE=1 SV=2	GPX8	0	1
Q8TEQ6	GEMI5_HUMAN Gem-associated protein 5 OS=Homo sapiens OX=9606 GN=GEMIN5 PE=1 SV=3	GEMIN5	0	1
Q8TEW8	PAR3L_HUMAN Partitioning defective 3 homolog B OS=Homo sapiens OX=9606 GN=PARD3B PE=1 SV=2	PARD3B	0	1
Q8TF68	ZN384_HUMAN Zinc finger protein 384 OS=Homo sapiens OX=9606 GN=ZNF384 PE=1 SV=2	ZNF384	0	0
Q8WUY3	PRUN2_HUMAN Protein prune homolog 2 OS=Homo sapiens OX=9606 GN=PRUNE2 PE=1 SV=3	PRUNE2	0	1
Q8WV41	SNX33_HUMAN Sorting nexin-33 OS=Homo sapiens OX=9606 GN=SNX33 PE=1 SV=1	SNX33	0	1
Q8WV44	TRI41_HUMAN E3 ubiquitin-protein ligase TRIM41 OS=Homo sapiens OX=9606 GN=TRIM41 PE=1 SV=3	TRIM41	0	1
Q8WWI1	LMO7_HUMAN LIM domain only protein 7 OS=Homo sapiens OX=9606 GN=LMO7 PE=1 SV=3	LMO7	0	1
Q8WWK9	CKAP2_HUMAN Cytoskeleton-associated protein 2 OS=Homo sapiens OX=9606 GN=CKAP2 PE=1 SV=1	CKAP2	0	0
Q8WWY3	PRP31_HUMAN U4/U6 small nuclear ribonucleoprotein Prp31 OS=Homo sapiens OX=9606 GN=PRPF31 PE=1 SV=2	PRPF31	0	1
Q8WWZ4	ABCAA_HUMAN ATP-binding cassette sub-family A member 10 OS=Homo sapiens OX=9606 GN=ABCA10 PE=2 SV=3	ABCA10	1	0
Q8WX93	PALLD_HUMAN Palladin OS=Homo sapiens OX=9606 GN=PALLD PE=1 SV=3	PALLD	0	1
Q8WXX5	DNJC9_HUMAN DnaJ homolog subfamily C member 9 OS=Homo sapiens OX=9606 GN=DNAJC9 PE=1 SV=1	DNAJC9	0	1
Q8WY22	BRI3B_HUMAN BRI3-binding protein OS=Homo sapiens OX=9606 GN=BRI3BP PE=1 SV=1	BRI3BP	0	0
Q92481	AP2B_HUMAN Transcription factor AP-2-beta OS=Homo sapiens OX=9606 GN=TFAP2B PE=1 SV=2	TFAP2B	0	1
Q92522	H1X_HUMAN Histone H1x OS=Homo sapiens OX=9606 GN=H1FX PE=1 SV=1	H1FX	0	0
Q92542	NICA_HUMAN Nicastrin OS=Homo sapiens OX=9606 GN=NCSTN PE=1 SV=2	NCSTN	0	0
Q92544	TM9S4_HUMAN Transmembrane 9 superfamily member 4 OS=Homo sapiens OX=9606 GN=TM9SF4 PE=1 SV=2	TM9SF4	0	1
Q92547	TOPB1_HUMAN DNA topoisomerase 2-binding protein 1 OS=Homo sapiens OX=9606 GN=TOPBP1 PE=1 SV=3	TOPBP1	0	0
Q92599	SEPT8_HUMAN Septin-8 OS=Homo sapiens OX=9606 GN=SEPT8 PE=1 SV=4	SEPT8	0	0
Q92615	LAR4B_HUMAN La-related protein 4B OS=Homo sapiens OX=9606 GN=LARP4B PE=1 SV=3	LARP4B	0	1
Q92621	NU205_HUMAN Nuclear pore complex protein Nup205 OS=Homo sapiens OX=9606 GN=NUP205 PE=1 SV=3	NUP205	0	1
Q92626	PXDN_HUMAN Peroxidasin homolog OS=Homo sapiens OX=9606 GN=PXDN PE=1 SV=2	PXDN	0	1
Q92769	HDAC2_HUMAN Histone deacetylase 2 OS=Homo sapiens OX=9606 GN=HDAC2 PE=1 SV=2	HDAC2	0	1
Q92791	SC65_HUMAN Endoplasmic reticulum protein SC65 OS=Homo sapiens OX=9606 GN=P3H4 PE=1 SV=1	P3H4	0	1
Q92804	RBP56_HUMAN TATA-binding protein-associated factor 2N OS=Homo sapiens OX=9606 GN=TAF15 PE=1 SV=1	TAF15	0	1
Q92878	RAD50_HUMAN DNA repair protein RAD50 OS=Homo sapiens OX=9606 GN=RAD50 PE=1 SV=1	RAD50	0	0
Q92973	TNPO1_HUMAN Transportin-1 OS=Homo sapiens OX=9606 GN=TNPO1 PE=1 SV=2	TNPO1	0	1
Q93008	USP9X_HUMAN Probable ubiquitin carboxyl-terminal hydrolase FAF-X OS=Homo sapiens OX=9606 GN=USP9X PE=1 SV=3	USP9X	0	1
Q969E2	SCAM4_HUMAN Secretory carrier-associated membrane protein 4 OS=Homo sapiens OX=9606 GN=SCAMP4 PE=1 SV=1	SCAMP4	0	0
Q969X5	ERGI1_HUMAN Endoplasmic reticulum-Golgi intermediate compartment protein 1 OS=Homo sapiens OX=9606 GN=ERGIC1 PE=1 SV=1	ERGIC1	0	1
Q96A26	F162A_HUMAN Protein FAM162A OS=Homo sapiens OX=9606 GN=FAM162A PE=1 SV=2	FAM162A	0	0
Q96A33	CCD47_HUMAN Coiled-coil domain-containing protein 47 OS=Homo sapiens OX=9606 GN=CCDC47 PE=1 SV=1	CCDC47	0	1
Q96AG4	LRC59_HUMAN Leucine-rich repeat-containing protein 59 OS=Homo sapiens OX=9606 GN=LRRC59 PE=1 SV=1	LRRC59	1	1
Q96AQ6	PBIP1_HUMAN Pre-B-cell leukemia transcription factor-interacting protein 1 OS=Homo sapiens OX=9606 GN=PBXIP1 PE=1 SV=1	PBXIP1	0	1
Q96BN8	OTUL_HUMAN Ubiquitin thioesterase otulin OS=Homo sapiens OX=9606 GN=OTULIN PE=1 SV=3	OTULIN	0	1
Q96CB9	NSUN4_HUMAN 5-methylcytosine rRNA methyltransferase NSUN4 OS=Homo sapiens OX=9606 GN=NSUN4 PE=1 SV=2	NSUN4	1	1
Q96CS3	FAF2_HUMAN FAS-associated factor 2 OS=Homo sapiens OX=9606 GN=FAF2 PE=1 SV=2	FAF2	0	1
Q96CT7	CC124_HUMAN Coiled-coil domain-containing protein 124 OS=Homo sapiens OX=9606 GN=CCDC124 PE=1 SV=1	CCDC124	1	1
Q96CU9	FXRD1_HUMAN FAD-dependent oxidoreductase domain-containing protein 1 OS=Homo sapiens OX=9606 GN=FOXRED1 PE=1 SV=2	FOXRED1	0	1
Q96EY1	DNJA3_HUMAN DnaJ homolog subfamily A member 3, mitochondrial OS=Homo sapiens OX=9606 GN=DNAJA3 PE=1 SV=2	DNAJA3	0	1
Q96F07	CYFP2_HUMAN Cytoplasmic FMR1-interacting protein 2 OS=Homo sapiens OX=9606 GN=CYFIP2 PE=1 SV=2	CYFIP2	0	1
Q96FQ6	S10AG_HUMAN Protein S100-A16 OS=Homo sapiens OX=9606 GN=S100A16 PE=1 SV=1	S100A16	0	0
Q96GA3	LTV1_HUMAN Protein LTV1 homolog OS=Homo sapiens OX=9606 GN=LTV1 PE=1 SV=1	LTV1	0	1
Q96GM8	TOE1_HUMAN Target of EGR1 protein 1 OS=Homo sapiens OX=9606 GN=TOE1 PE=1 SV=1	TOE1	0	0
Q96GQ7	DDX27_HUMAN Probable ATP-dependent RNA helicase DDX27 OS=Homo sapiens OX=9606 GN=DDX27 PE=1 SV=2	DDX27	1	0
Q96HA1	P121A_HUMAN Nuclear envelope pore membrane protein POM 121 OS=Homo sapiens OX=9606 GN=POM121 PE=1 SV=2	POM121	0	1
Q96HS1	PGAM5_HUMAN Serine/threonine-protein phosphatase PGAM5, mitochondrial OS=Homo sapiens OX=9606 GN=PGAM5 PE=1 SV=2	PGAM5	1	1
Q96IX5	USMG5_HUMAN Up-regulated during skeletal muscle growth protein 5 OS=Homo sapiens OX=9606 GN=USMG5 PE=1 SV=1	USMG5	0	1
Q96J02	ITCH_HUMAN E3 ubiquitin-protein ligase Itchy homolog OS=Homo sapiens OX=9606 GN=ITCH PE=1 SV=2	ITCH	0	1
Q96J84	KIRR1_HUMAN Kin of IRRE-like protein 1 OS=Homo sapiens OX=9606 GN=KIRREL1 PE=1 SV=2	KIRREL1	0	1
Q96JP5	ZFP91_HUMAN E3 ubiquitin-protein ligase ZFP91 OS=Homo sapiens OX=9606 GN=ZFP91 PE=1 SV=1	ZFP91	1	1
Q96KA5	CLP1L_HUMAN Cleft lip and palate transmembrane protein 1-like protein OS=Homo sapiens OX=9606 GN=CLPTM1L PE=1 SV=1	CLPTM1L	0	1
Q96KC8	DNJC1_HUMAN DnaJ homolog subfamily C member 1 OS=Homo sapiens OX=9606 GN=DNAJC1 PE=1 SV=1	DNAJC1	0	0
Q96L58	B3GT6_HUMAN Beta-1,3-galactosyltransferase 6 OS=Homo sapiens OX=9606 GN=B3GALT6 PE=1 SV=2	B3GALT6	0	0
Q96M95	CCD42_HUMAN Coiled-coil domain-containing protein 42 OS=Homo sapiens OX=9606 GN=CCDC42 PE=1 SV=2	CCDC42	0	1
Q96P63	SPB12_HUMAN Serpin B12 OS=Homo sapiens OX=9606 GN=SERPINB12 PE=1 SV=1	SERPINB12	1	1
Q96P70	IPO9_HUMAN Importin-9 OS=Homo sapiens OX=9606 GN=IPO9 PE=1 SV=3	IPO9	0	1
Q96PY5	FMNL2_HUMAN Formin-like protein 2 OS=Homo sapiens OX=9606 GN=FMNL2 PE=1 SV=3	FMNL2	0	1
Q96QA5	GSDMA_HUMAN Gasdermin-A OS=Homo sapiens OX=9606 GN=GSDMA PE=1 SV=4	GSDMA	1	0
Q96QK1	VPS35_HUMAN Vacuolar protein sorting-associated protein 35 OS=Homo sapiens OX=9606 GN=VPS35 PE=1 SV=2	VPS35	0	1
Q96RN5	MED15_HUMAN Mediator of RNA polymerase II transcription subunit 15 OS=Homo sapiens OX=9606 GN=MED15 PE=1 SV=2	MED15	0	0
Q96RT1	ERBIN_HUMAN Erbin OS=Homo sapiens OX=9606 GN=ERBIN PE=1 SV=2	ERBIN	0	1
Q96S55	WRIP1_HUMAN ATPase WRNIP1 OS=Homo sapiens OX=9606 GN=WRNIP1 PE=1 SV=2	WRNIP1	0	1
Q96SH1	Q96SH1_HUMAN Transcription factor AP-2 alpha (Activating enhancer binding protein 2 alpha), isoform CRA_c OS=Homo sapiens OX=9606 GN=TFAP2A PE=1 SV=1	TFAP2A	0	0
Q96SZ6	CK5P1_HUMAN CDK5 regulatory subunit-associated protein 1 OS=Homo sapiens OX=9606 GN=CDK5RAP1 PE=1 SV=2	CDK5RAP1	0	1
Q96T37	RBM15_HUMAN RNA-binding protein 15 OS=Homo sapiens OX=9606 GN=RBM15 PE=1 SV=2	RBM15	0	1
Q96TA2	YMEL1_HUMAN ATP-dependent zinc metalloprotease YME1L1 OS=Homo sapiens OX=9606 GN=YME1L1 PE=1 SV=2	YME1L1	0	1
Q99442	SEC62_HUMAN Translocation protein SEC62 OS=Homo sapiens OX=9606 GN=SEC62 PE=1 SV=1	SEC62	1	1
Q99615	DNJC7_HUMAN DnaJ homolog subfamily C member 7 OS=Homo sapiens OX=9606 GN=DNAJC7 PE=1 SV=2	DNAJC7	0	1
Q99623	PHB2_HUMAN Prohibitin-2 OS=Homo sapiens OX=9606 GN=PHB2 PE=1 SV=2	PHB2	1	0
Q99720	SGMR1_HUMAN Sigma non-opioid intracellular receptor 1 OS=Homo sapiens OX=9606 GN=SIGMAR1 PE=1 SV=1	SIGMAR1	0	1
Q99755	PI51A_HUMAN Phosphatidylinositol 4-phosphate 5-kinase type-1 alpha OS=Homo sapiens OX=9606 GN=PIP5K1A PE=1 SV=1	PIP5K1A	0	1
Q99873	ANM1_HUMAN Protein arginine N-methyltransferase 1 OS=Homo sapiens OX=9606 GN=PRMT1 PE=1 SV=3	PRMT1	0	1
Q99959	PKP2_HUMAN Plakophilin-2 OS=Homo sapiens OX=9606 GN=PKP2 PE=1 SV=2	PKP2	0	1
Q99988	GDF15_HUMAN Growth/differentiation factor 15 OS=Homo sapiens OX=9606 GN=GDF15 PE=1 SV=3	GDF15	0	1
Q9BQ70	TCF25_HUMAN Transcription factor 25 OS=Homo sapiens OX=9606 GN=TCF25 PE=1 SV=1	TCF25	0	1
Q9BQ75	CMS1_HUMAN Protein CMSS1 OS=Homo sapiens OX=9606 GN=CMSS1 PE=1 SV=2	CMSS1	0	1
Q9BQD7	F173A_HUMAN Protein N-lysine methyltransferase FAM173A OS=Homo sapiens OX=9606 GN=FAM173A PE=2 SV=1	FAM173A	0	1
Q9BR39	JPH2_HUMAN Junctophilin-2 OS=Homo sapiens OX=9606 GN=JPH2 PE=1 SV=2	JPH2	0	1
Q9BRJ6	CG050_HUMAN Uncharacterized protein C7orf50 OS=Homo sapiens OX=9606 GN=C7orf50 PE=1 SV=1	C7orf50	0	1
Q9BRQ8	AIFM2_HUMAN Apoptosis-inducing factor 2 OS=Homo sapiens OX=9606 GN=AIFM2 PE=1 SV=1	AIFM2	0	1
Q9BRX9	WDR83_HUMAN WD repeat domain-containing protein 83 OS=Homo sapiens OX=9606 GN=WDR83 PE=1 SV=1	WDR83	0	0
Q9BSC4	NOL10_HUMAN Nucleolar protein 10 OS=Homo sapiens OX=9606 GN=NOL10 PE=1 SV=1	NOL10	1	0
Q9BT22	ALG1_HUMAN Chitobiosyldiphosphodolichol beta-mannosyltransferase OS=Homo sapiens OX=9606 GN=ALG1 PE=1 SV=2	ALG1	0	1
Q9BT25	HAUS8_HUMAN HAUS augmin-like complex subunit 8 OS=Homo sapiens OX=9606 GN=HAUS8 PE=1 SV=3	HAUS8	0	1
Q9BTC0	DIDO1_HUMAN Death-inducer obliterator 1 OS=Homo sapiens OX=9606 GN=DIDO1 PE=1 SV=5	DIDO1	0	1
Q9BTC8	MTA3_HUMAN Metastasis-associated protein MTA3 OS=Homo sapiens OX=9606 GN=MTA3 PE=1 SV=2	MTA3	0	0
Q9BTT4	MED10_HUMAN Mediator of RNA polymerase II transcription subunit 10 OS=Homo sapiens OX=9606 GN=MED10 PE=1 SV=1	MED10	0	0
Q9BTX1	NDC1_HUMAN Nucleoporin NDC1 OS=Homo sapiens OX=9606 GN=NDC1 PE=1 SV=2	NDC1	0	1
Q9BU76	MMTA2_HUMAN Multiple myeloma tumor-associated protein 2 OS=Homo sapiens OX=9606 GN=MMTAG2 PE=1 SV=1	MMTAG2	1	1
Q9BUF5	TBB6_HUMAN Tubulin beta-6 chain OS=Homo sapiens OX=9606 GN=TUBB6 PE=1 SV=1	TUBB6	0	1
Q9BUL8	PDC10_HUMAN Programmed cell death protein 10 OS=Homo sapiens OX=9606 GN=PDCD10 PE=1 SV=1	PDCD10	0	1
Q9BVJ6	UT14A_HUMAN U3 small nucleolar RNA-associated protein 14 homolog A OS=Homo sapiens OX=9606 GN=UTP14A PE=1 SV=1	UTP14A	1	1
Q9BVK6	TMED9_HUMAN Transmembrane emp24 domain-containing protein 9 OS=Homo sapiens OX=9606 GN=TMED9 PE=1 SV=2	TMED9	0	0
Q9BVP2	GNL3_HUMAN Guanine nucleotide-binding protein-like 3 OS=Homo sapiens OX=9606 GN=GNL3 PE=1 SV=2	GNL3	1	1
Q9BVQ7	SPA5L_HUMAN Spermatogenesis-associated protein 5-like protein 1 OS=Homo sapiens OX=9606 GN=SPATA5L1 PE=1 SV=2	SPATA5L1	0	1
Q9BXK1	KLF16_HUMAN Krueppel-like factor 16 OS=Homo sapiens OX=9606 GN=KLF16 PE=1 SV=1	KLF16	0	1
Q9BYD2	RM09_HUMAN 39S ribosomal protein L9, mitochondrial OS=Homo sapiens OX=9606 GN=MRPL9 PE=1 SV=2	MRPL9	1	1
Q9BYG3	MK67I_HUMAN MKI67 FHA domain-interacting nucleolar phosphoprotein OS=Homo sapiens OX=9606 GN=NIFK PE=1 SV=1	NIFK	1	1
Q9BYI3	HYCCI_HUMAN Hyccin OS=Homo sapiens OX=9606 GN=FAM126A PE=1 SV=2	FAM126A	0	1
Q9BZ95	NSD3_HUMAN Histone-lysine N-methyltransferase NSD3 OS=Homo sapiens OX=9606 GN=NSD3 PE=1 SV=1	NSD3	0	0
Q9BZI7	REN3B_HUMAN Regulator of nonsense transcripts 3B OS=Homo sapiens OX=9606 GN=UPF3B PE=1 SV=1	UPF3B	0	1
Q9GZR7	DDX24_HUMAN ATP-dependent RNA helicase DDX24 OS=Homo sapiens OX=9606 GN=DDX24 PE=1 SV=1	DDX24	0	1
Q9GZS1	RPA49_HUMAN DNA-directed RNA polymerase I subunit RPA49 OS=Homo sapiens OX=9606 GN=POLR1E PE=1 SV=2	POLR1E	0	1
Q9GZT3	SLIRP_HUMAN SRA stem-loop-interacting RNA-binding protein, mitochondrial OS=Homo sapiens OX=9606 GN=SLIRP PE=1 SV=1	SLIRP	0	1
Q9H061	T126A_HUMAN Transmembrane protein 126A OS=Homo sapiens OX=9606 GN=TMEM126A PE=1 SV=1	TMEM126A	0	1
Q9H0A0	NAT10_HUMAN RNA cytidine acetyltransferase OS=Homo sapiens OX=9606 GN=NAT10 PE=1 SV=2	NAT10	1	0
Q9H2S9	IKZF4_HUMAN Zinc finger protein Eos OS=Homo sapiens OX=9606 GN=IKZF4 PE=1 SV=2	IKZF4	1	0
Q9H2W6	RM46_HUMAN 39S ribosomal protein L46, mitochondrial OS=Homo sapiens OX=9606 GN=MRPL46 PE=1 SV=1	MRPL46	1	0
Q9H3R2	MUC13_HUMAN Mucin-13 OS=Homo sapiens OX=9606 GN=MUC13 PE=1 SV=3	MUC13	0	1
Q9H444	CHM4B_HUMAN Charged multivesicular body protein 4b OS=Homo sapiens OX=9606 GN=CHMP4B PE=1 SV=1	CHMP4B	0	0
Q9H4A6	GOLP3_HUMAN Golgi phosphoprotein 3 OS=Homo sapiens OX=9606 GN=GOLPH3 PE=1 SV=1	GOLPH3	0	1
Q9H4F8	SMOC1_HUMAN SPARC-related modular calcium-binding protein 1 OS=Homo sapiens OX=9606 GN=SMOC1 PE=1 SV=1	SMOC1	1	1
Q9H4G0	E41L1_HUMAN Band 4.1-like protein 1 OS=Homo sapiens OX=9606 GN=EPB41L1 PE=1 SV=2	EPB41L1	0	1
Q9H5Q4	TFB2M_HUMAN Dimethyladenosine transferase 2, mitochondrial OS=Homo sapiens OX=9606 GN=TFB2M PE=1 SV=1	TFB2M	0	1
Q9H5Z1	DHX35_HUMAN Probable ATP-dependent RNA helicase DHX35 OS=Homo sapiens OX=9606 GN=DHX35 PE=1 SV=2	DHX35	0	1
Q9H6F5	CCD86_HUMAN Coiled-coil domain-containing protein 86 OS=Homo sapiens OX=9606 GN=CCDC86 PE=1 SV=1	CCDC86	1	0
Q9H6R4	NOL6_HUMAN Nucleolar protein 6 OS=Homo sapiens OX=9606 GN=NOL6 PE=1 SV=2	NOL6	1	0
Q9H6S0	YTDC2_HUMAN 3'-5' RNA helicase YTHDC2 OS=Homo sapiens OX=9606 GN=YTHDC2 PE=1 SV=2	YTHDC2	0	1
Q9H788	SH24A_HUMAN SH2 domain-containing protein 4A OS=Homo sapiens OX=9606 GN=SH2D4A PE=1 SV=1	SH2D4A	0	1
Q9H7E9	CH033_HUMAN UPF0488 protein C8orf33 OS=Homo sapiens OX=9606 GN=C8orf33 PE=1 SV=1	C8orf33	0	1
Q9H7H0	MET17_HUMAN Methyltransferase-like protein 17, mitochondrial OS=Homo sapiens OX=9606 GN=METTL17 PE=1 SV=1	METTL17	1	1
Q9H7Z6	KAT8_HUMAN Histone acetyltransferase KAT8 OS=Homo sapiens OX=9606 GN=KAT8 PE=1 SV=2	KAT8	0	1
Q9H845	ACAD9_HUMAN Acyl-CoA dehydrogenase family member 9, mitochondrial OS=Homo sapiens OX=9606 GN=ACAD9 PE=1 SV=1	ACAD9	0	1
Q9H8H0	NOL11_HUMAN Nucleolar protein 11 OS=Homo sapiens OX=9606 GN=NOL11 PE=1 SV=1	NOL11	0	1
Q9H8M2	BRD9_HUMAN Bromodomain-containing protein 9 OS=Homo sapiens OX=9606 GN=BRD9 PE=1 SV=2	BRD9	1	1
Q9H8X2	IPPK_HUMAN Inositol-pentakisphosphate 2-kinase OS=Homo sapiens OX=9606 GN=IPPK PE=1 SV=1	IPPK	0	0
Q9H936	GHC1_HUMAN Mitochondrial glutamate carrier 1 OS=Homo sapiens OX=9606 GN=SLC25A22 PE=1 SV=1	SLC25A22	0	1
Q9H944	MED20_HUMAN Mediator of RNA polymerase II transcription subunit 20 OS=Homo sapiens OX=9606 GN=MED20 PE=1 SV=1	MED20	0	0
Q9H992	MARH7_HUMAN E3 ubiquitin-protein ligase MARCH7 OS=Homo sapiens OX=9606 GN=MARCH7 PE=1 SV=1	MARCH7	0	1
Q9H9B4	SFXN1_HUMAN Sideroflexin-1 OS=Homo sapiens OX=9606 GN=SFXN1 PE=1 SV=4	SFXN1	1	1
Q9H9T3	ELP3_HUMAN Elongator complex protein 3 OS=Homo sapiens OX=9606 GN=ELP3 PE=1 SV=2	ELP3	0	1
Q9H9Y6	RPA2_HUMAN DNA-directed RNA polymerase I subunit RPA2 OS=Homo sapiens OX=9606 GN=POLR1B PE=1 SV=2	POLR1B	0	1
Q9HA47	UCK1_HUMAN Uridine-cytidine kinase 1 OS=Homo sapiens OX=9606 GN=UCK1 PE=1 SV=1	UCK1	0	1
Q9HAV0	GBB4_HUMAN Guanine nucleotide-binding protein subunit beta-4 OS=Homo sapiens OX=9606 GN=GNB4 PE=1 SV=3	GNB4	0	1
Q9HBH0	RHOF_HUMAN Rho-related GTP-binding protein RhoF OS=Homo sapiens OX=9606 GN=RHOF PE=1 SV=1	RHOF	0	1
Q9HBH1	DEFM_HUMAN Peptide deformylase, mitochondrial OS=Homo sapiens OX=9606 GN=PDF PE=1 SV=1	PDF	0	1
Q9HC07	TM165_HUMAN Transmembrane protein 165 OS=Homo sapiens OX=9606 GN=TMEM165 PE=1 SV=1	TMEM165	0	1
Q9HCM3	K1549_HUMAN UPF0606 protein KIAA1549 OS=Homo sapiens OX=9606 GN=KIAA1549 PE=1 SV=4	KIAA1549	0	1
Q9HCM4	E41L5_HUMAN Band 4.1-like protein 5 OS=Homo sapiens OX=9606 GN=EPB41L5 PE=1 SV=3	EPB41L5	1	1
Q9HD23	MRS2_HUMAN Magnesium transporter MRS2 homolog, mitochondrial OS=Homo sapiens OX=9606 GN=MRS2 PE=1 SV=1	MRS2	0	0
Q9HDC5	JPH1_HUMAN Junctophilin-1 OS=Homo sapiens OX=9606 GN=JPH1 PE=1 SV=2	JPH1	0	1
Q9NPF4	OSGEP_HUMAN Probable tRNA N6-adenosine threonylcarbamoyltransferase OS=Homo sapiens OX=9606 GN=OSGEP PE=1 SV=1	OSGEP	0	0
Q9NPF5	DMAP1_HUMAN DNA methyltransferase 1-associated protein 1 OS=Homo sapiens OX=9606 GN=DMAP1 PE=1 SV=1	DMAP1	0	1
Q9NPL8	TIDC1_HUMAN Complex I assembly factor TIMMDC1, mitochondrial OS=Homo sapiens OX=9606 GN=TIMMDC1 PE=1 SV=2	TIMMDC1	0	1
Q9NQ50	RM40_HUMAN 39S ribosomal protein L40, mitochondrial OS=Homo sapiens OX=9606 GN=MRPL40 PE=1 SV=1	MRPL40	0	1
Q9NQC3	RTN4_HUMAN Reticulon-4 OS=Homo sapiens OX=9606 GN=RTN4 PE=1 SV=2	RTN4	0	1
Q9NQZ2	SAS10_HUMAN Something about silencing protein 10 OS=Homo sapiens OX=9606 GN=UTP3 PE=1 SV=1	UTP3	1	0
Q9NR12	PDLI7_HUMAN PDZ and LIM domain protein 7 OS=Homo sapiens OX=9606 GN=PDLIM7 PE=1 SV=1	PDLIM7	0	1
Q9NR30	DDX21_HUMAN Nucleolar RNA helicase 2 OS=Homo sapiens OX=9606 GN=DDX21 PE=1 SV=5	DDX21	0	1
Q9NRR4	RNC_HUMAN Ribonuclease 3 OS=Homo sapiens OX=9606 GN=DROSHA PE=1 SV=2	DROSHA	0	1
Q9NSB8	HOME2_HUMAN Homer protein homolog 2 OS=Homo sapiens OX=9606 GN=HOMER2 PE=1 SV=1	HOMER2	1	0
Q9NSI2	F207A_HUMAN Protein FAM207A OS=Homo sapiens OX=9606 GN=FAM207A PE=1 SV=2	FAM207A	1	1
Q9NSV4	DIAP3_HUMAN Protein diaphanous homolog 3 OS=Homo sapiens OX=9606 GN=DIAPH3 PE=1 SV=4	DIAPH3	0	1
Q9NTJ3	SMC4_HUMAN Structural maintenance of chromosomes protein 4 OS=Homo sapiens OX=9606 GN=SMC4 PE=1 SV=2	SMC4	0	1
Q9NUL7	DDX28_HUMAN Probable ATP-dependent RNA helicase DDX28 OS=Homo sapiens OX=9606 GN=DDX28 PE=1 SV=2	DDX28	1	1
Q9NVH1	DJC11_HUMAN DnaJ homolog subfamily C member 11 OS=Homo sapiens OX=9606 GN=DNAJC11 PE=1 SV=2	DNAJC11	0	1
Q9NVN8	GNL3L_HUMAN Guanine nucleotide-binding protein-like 3-like protein OS=Homo sapiens OX=9606 GN=GNL3L PE=1 SV=1	GNL3L	0	1
Q9NX00	TM160_HUMAN Transmembrane protein 160 OS=Homo sapiens OX=9606 GN=TMEM160 PE=1 SV=1	TMEM160	0	1
Q9NX20	RM16_HUMAN 39S ribosomal protein L16, mitochondrial OS=Homo sapiens OX=9606 GN=MRPL16 PE=1 SV=1	MRPL16	1	0
Q9NX40	OCAD1_HUMAN OCIA domain-containing protein 1 OS=Homo sapiens OX=9606 GN=OCIAD1 PE=1 SV=1	OCIAD1	0	0
Q9NX84	Q9NX84_HUMAN Erythrocyte membrane protein band 4.1 like 4B, isoform CRA_b OS=Homo sapiens OX=9606 GN=EPB41L4B PE=2 SV=1	EPB41L4B	0	1
Q9NXE4	NSMA3_HUMAN Sphingomyelin phosphodiesterase 4 OS=Homo sapiens OX=9606 GN=SMPD4 PE=1 SV=3	SMPD4	0	1
Q9NXH8	TOR4A_HUMAN Torsin-4A OS=Homo sapiens OX=9606 GN=TOR4A PE=1 SV=2	TOR4A	0	1
Q9NXS2	QPCTL_HUMAN Glutaminyl-peptide cyclotransferase-like protein OS=Homo sapiens OX=9606 GN=QPCTL PE=1 SV=2	QPCTL	0	1
Q9NY12	GAR1_HUMAN H/ACA ribonucleoprotein complex subunit 1 OS=Homo sapiens OX=9606 GN=GAR1 PE=1 SV=1	GAR1	0	1
Q9NYL2	M3K20_HUMAN Mitogen-activated protein kinase kinase kinase 20 OS=Homo sapiens OX=9606 GN=MAP3K20 PE=1 SV=3	MAP3K20	1	0
Q9NZB2	F120A_HUMAN Constitutive coactivator of PPAR-gamma-like protein 1 OS=Homo sapiens OX=9606 GN=FAM120A PE=1 SV=2	FAM120A	0	1
Q9NZI8	IF2B1_HUMAN Insulin-like growth factor 2 mRNA-binding protein 1 OS=Homo sapiens OX=9606 GN=IGF2BP1 PE=1 SV=2	IGF2BP1	0	1
Q9NZM1	MYOF_HUMAN Myoferlin OS=Homo sapiens OX=9606 GN=MYOF PE=1 SV=1	MYOF	0	1
Q9P0H9	Q9P0H9_HUMAN Protein RER1 OS=Homo sapiens OX=9606 GN=RER1 PE=1 SV=1	RER1	0	1
Q9P0J0	NDUAD_HUMAN NADH dehydrogenase [ubiquinone] 1 alpha subcomplex subunit 13 OS=Homo sapiens OX=9606 GN=NDUFA13 PE=1 SV=3	NDUFA13	0	1
Q9P0K7	RAI14_HUMAN Ankycorbin OS=Homo sapiens OX=9606 GN=RAI14 PE=1 SV=2	RAI14	0	1
Q9P0L0	VAPA_HUMAN Vesicle-associated membrane protein-associated protein A OS=Homo sapiens OX=9606 GN=VAPA PE=1 SV=3	VAPA	0	0
Q9P0U3	SENP1_HUMAN Sentrin-specific protease 1 OS=Homo sapiens OX=9606 GN=SENP1 PE=1 SV=2	SENP1	0	1
Q9P227	RHG23_HUMAN Rho GTPase-activating protein 23 OS=Homo sapiens OX=9606 GN=ARHGAP23 PE=1 SV=2	ARHGAP23	0	1
Q9P265	DIP2B_HUMAN Disco-interacting protein 2 homolog B OS=Homo sapiens OX=9606 GN=DIP2B PE=1 SV=3	DIP2B	0	1
Q9P2E5	CHPF2_HUMAN Chondroitin sulfate glucuronyltransferase OS=Homo sapiens OX=9606 GN=CHPF2 PE=2 SV=2	CHPF2	0	0
Q9P2P6	STAR9_HUMAN StAR-related lipid transfer protein 9 OS=Homo sapiens OX=9606 GN=STARD9 PE=1 SV=3	STARD9	0	0
Q9UBB5	MBD2_HUMAN Methyl-CpG-binding domain protein 2 OS=Homo sapiens OX=9606 GN=MBD2 PE=1 SV=1	MBD2	0	0
Q9UBC1	IKBL1_HUMAN NF-kappa-B inhibitor-like protein 1 OS=Homo sapiens OX=9606 GN=NFKBIL1 PE=1 SV=1	NFKBIL1	0	0
Q9UBD5	ORC3_HUMAN Origin recognition complex subunit 3 OS=Homo sapiens OX=9606 GN=ORC3 PE=1 SV=1	ORC3	0	0
Q9UBI6	GBG12_HUMAN Guanine nucleotide-binding protein G(I)/G(S)/G(O) subunit gamma-12 OS=Homo sapiens OX=9606 GN=GNG12 PE=1 SV=3	GNG12	0	1
Q9UBS4	DJB11_HUMAN DnaJ homolog subfamily B member 11 OS=Homo sapiens OX=9606 GN=DNAJB11 PE=1 SV=1	DNAJB11	1	1
Q9UBU8	MO4L1_HUMAN Mortality factor 4-like protein 1 OS=Homo sapiens OX=9606 GN=MORF4L1 PE=1 SV=2	MORF4L1	0	0
Q9UFC0	LRWD1_HUMAN Leucine-rich repeat and WD repeat-containing protein 1 OS=Homo sapiens OX=9606 GN=LRWD1 PE=1 SV=2	LRWD1	0	0
Q9UGN5	PARP2_HUMAN Poly [ADP-ribose] polymerase 2 OS=Homo sapiens OX=9606 GN=PARP2 PE=1 SV=2	PARP2	0	0
Q9UHD8	SEPT9_HUMAN Septin-9 OS=Homo sapiens OX=9606 GN=SEPT9 PE=1 SV=2	SEPT9	0	1
Q9UHF1	EGFL7_HUMAN Epidermal growth factor-like protein 7 OS=Homo sapiens OX=9606 GN=EGFL7 PE=1 SV=3	EGFL7	0	1
Q9UHR4	BI2L1_HUMAN Brain-specific angiogenesis inhibitor 1-associated protein 2-like protein 1 OS=Homo sapiens OX=9606 GN=BAIAP2L1 PE=1 SV=2	BAIAP2L1	0	1
Q9UHV7	MED13_HUMAN Mediator of RNA polymerase II transcription subunit 13 OS=Homo sapiens OX=9606 GN=MED13 PE=1 SV=3	MED13	0	0
Q9UHX1	PUF60_HUMAN Poly(U)-binding-splicing factor PUF60 OS=Homo sapiens OX=9606 GN=PUF60 PE=1 SV=1	PUF60	1	1
Q9UII4	HERC5_HUMAN E3 ISG15--protein ligase HERC5 OS=Homo sapiens OX=9606 GN=HERC5 PE=1 SV=2	HERC5	1	1
Q9UIU0	Q9UIU0_HUMAN Dihydropyridine receptor alpha 2 subunit OS=Homo sapiens OX=9606 GN=CACNA2D1 PE=4 SV=1	CACNA2D1	0	1
Q9UJK0	TSR3_HUMAN Ribosome biogenesis protein TSR3 homolog OS=Homo sapiens OX=9606 GN=TSR3 PE=1 SV=1	TSR3	1	1
Q9UJY1	HSPB8_HUMAN Heat shock protein beta-8 OS=Homo sapiens OX=9606 GN=HSPB8 PE=1 SV=1	HSPB8	0	1
Q9ULB4	CADH9_HUMAN Cadherin-9 OS=Homo sapiens OX=9606 GN=CDH9 PE=2 SV=2	CDH9	0	1
Q9ULD2	MTUS1_HUMAN Microtubule-associated tumor suppressor 1 OS=Homo sapiens OX=9606 GN=MTUS1 PE=1 SV=2	MTUS1	0	1
Q9ULI4	KI26A_HUMAN Kinesin-like protein KIF26A OS=Homo sapiens OX=9606 GN=KIF26A PE=1 SV=3	KIF26A	0	1
Q9ULX6	AKP8L_HUMAN A-kinase anchor protein 8-like OS=Homo sapiens OX=9606 GN=AKAP8L PE=1 SV=3	AKAP8L	0	1
Q9UMS4	PRP19_HUMAN Pre-mRNA-processing factor 19 OS=Homo sapiens OX=9606 GN=PRPF19 PE=1 SV=1	PRPF19	0	1
Q9UNE7	CHIP_HUMAN E3 ubiquitin-protein ligase CHIP OS=Homo sapiens OX=9606 GN=STUB1 PE=1 SV=2	STUB1	0	1
Q9UNF1	MAGD2_HUMAN Melanoma-associated antigen D2 OS=Homo sapiens OX=9606 GN=MAGED2 PE=1 SV=2	MAGED2	1	1
Q9UNL2	SSRG_HUMAN Translocon-associated protein subunit gamma OS=Homo sapiens OX=9606 GN=SSR3 PE=1 SV=1	SSR3	0	1
Q9UNX4	WDR3_HUMAN WD repeat-containing protein 3 OS=Homo sapiens OX=9606 GN=WDR3 PE=1 SV=1	WDR3	0	0
Q9UPN4	CP131_HUMAN Centrosomal protein of 131 kDa OS=Homo sapiens OX=9606 GN=CEP131 PE=1 SV=3	CEP131	0	1
Q9UPN7	PP6R1_HUMAN Serine/threonine-protein phosphatase 6 regulatory subunit 1 OS=Homo sapiens OX=9606 GN=PPP6R1 PE=1 SV=5	PPP6R1	0	1
Q9Y230	RUVB2_HUMAN RuvB-like 2 OS=Homo sapiens OX=9606 GN=RUVBL2 PE=1 SV=3	RUVBL2	0	1
Q9Y266	NUDC_HUMAN Nuclear migration protein nudC OS=Homo sapiens OX=9606 GN=NUDC PE=1 SV=1	NUDC	0	1
Q9Y277	VDAC3_HUMAN Voltage-dependent anion-selective channel protein 3 OS=Homo sapiens OX=9606 GN=VDAC3 PE=1 SV=1	VDAC3	0	0
Q9Y294	ASF1A_HUMAN Histone chaperone ASF1A OS=Homo sapiens OX=9606 GN=ASF1A PE=1 SV=1	ASF1A	1	0
Q9Y2J4	AMOL2_HUMAN Angiomotin-like protein 2 OS=Homo sapiens OX=9606 GN=AMOTL2 PE=1 SV=3	AMOTL2	0	1
Q9Y2K1	ZBTB1_HUMAN Zinc finger and BTB domain-containing protein 1 OS=Homo sapiens OX=9606 GN=ZBTB1 PE=1 SV=3	ZBTB1	0	1
Q9Y2X0	MED16_HUMAN Mediator of RNA polymerase II transcription subunit 16 OS=Homo sapiens OX=9606 GN=MED16 PE=1 SV=2	MED16	0	0
Q9Y2X9	ZN281_HUMAN Zinc finger protein 281 OS=Homo sapiens OX=9606 GN=ZNF281 PE=1 SV=1	ZNF281	0	1
Q9Y3A4	RRP7A_HUMAN Ribosomal RNA-processing protein 7 homolog A OS=Homo sapiens OX=9606 GN=RRP7A PE=1 SV=2	RRP7A	1	0
Q9Y3C1	NOP16_HUMAN Nucleolar protein 16 OS=Homo sapiens OX=9606 GN=NOP16 PE=1 SV=2	NOP16	1	0
Q9Y3C7	MED31_HUMAN Mediator of RNA polymerase II transcription subunit 31 OS=Homo sapiens OX=9606 GN=MED31 PE=1 SV=1	MED31	0	0
Q9Y3D9	RT23_HUMAN 28S ribosomal protein S23, mitochondrial OS=Homo sapiens OX=9606 GN=MRPS23 PE=1 SV=2	MRPS23	0	1
Q9Y3F4	STRAP_HUMAN Serine-threonine kinase receptor-associated protein OS=Homo sapiens OX=9606 GN=STRAP PE=1 SV=1	STRAP	0	1
Q9Y3I0	RTCB_HUMAN tRNA-splicing ligase RtcB homolog OS=Homo sapiens OX=9606 GN=RTCB PE=1 SV=1	RTCB	0	1
Q9Y3L5	RAP2C_HUMAN Ras-related protein Rap-2c OS=Homo sapiens OX=9606 GN=RAP2C PE=1 SV=1	RAP2C	0	1
Q9Y446	PKP3_HUMAN Plakophilin-3 OS=Homo sapiens OX=9606 GN=PKP3 PE=1 SV=1	PKP3	0	1
Q9Y4A5	TRRAP_HUMAN Transformation/transcription domain-associated protein OS=Homo sapiens OX=9606 GN=TRRAP PE=1 SV=3	TRRAP	0	1
Q9Y4C2	TCAF1_HUMAN TRPM8 channel-associated factor 1 OS=Homo sapiens OX=9606 GN=TCAF1 PE=1 SV=3	TCAF1	0	1
Q9Y4F1	FARP1_HUMAN FERM, ARHGEF and pleckstrin domain-containing protein 1 OS=Homo sapiens OX=9606 GN=FARP1 PE=1 SV=1	FARP1	0	1
Q9Y4R8	TELO2_HUMAN Telomere length regulation protein TEL2 homolog OS=Homo sapiens OX=9606 GN=TELO2 PE=1 SV=2	TELO2	0	1
Q9Y512	SAM50_HUMAN Sorting and assembly machinery component 50 homolog OS=Homo sapiens OX=9606 GN=SAMM50 PE=1 SV=3	SAMM50	0	1
Q9Y5A9	YTHD2_HUMAN YTH domain-containing family protein 2 OS=Homo sapiens OX=9606 GN=YTHDF2 PE=1 SV=2	YTHDF2	0	1
Q9Y5B9	SP16H_HUMAN FACT complex subunit SPT16 OS=Homo sapiens OX=9606 GN=SUPT16H PE=1 SV=1	SUPT16H	0	0
Q9Y5J1	UTP18_HUMAN U3 small nucleolar RNA-associated protein 18 homolog OS=Homo sapiens OX=9606 GN=UTP18 PE=1 SV=3	UTP18	0	1
Q9Y5K6	CD2AP_HUMAN CD2-associated protein OS=Homo sapiens OX=9606 GN=CD2AP PE=1 SV=1	CD2AP	0	0
Q9Y5M8	SRPRB_HUMAN Signal recognition particle receptor subunit beta OS=Homo sapiens OX=9606 GN=SRPRB PE=1 SV=3	SRPRB	1	1
Q9Y5Q9	TF3C3_HUMAN General transcription factor 3C polypeptide 3 OS=Homo sapiens OX=9606 GN=GTF3C3 PE=1 SV=1	GTF3C3	0	1
Q9Y5Y5	PEX16_HUMAN Peroxisomal membrane protein PEX16 OS=Homo sapiens OX=9606 GN=PEX16 PE=1 SV=2	PEX16	0	1
Q9Y639	NPTN_HUMAN Neuroplastin OS=Homo sapiens OX=9606 GN=NPTN PE=1 SV=2	NPTN	0	0
Q9Y679	AUP1_HUMAN Ancient ubiquitous protein 1 OS=Homo sapiens OX=9606 GN=AUP1 PE=1 SV=1	AUP1	0	1
Q9Y6A4	CFA20_HUMAN Cilia- and flagella-associated protein 20 OS=Homo sapiens OX=9606 GN=CFAP20 PE=1 SV=1	CFAP20	1	1
R4GN18	R4GN18_HUMAN Membrane cofactor protein (Fragment) OS=Homo sapiens OX=9606 GN=CD46 PE=1 SV=1	CD46	0	1
S4R369	S4R369_HUMAN 39S ribosomal protein L37, mitochondrial OS=Homo sapiens OX=9606 GN=MRPL37 PE=1 SV=1	MRPL37	0	1
U3KQB3	U3KQB3_HUMAN Casein kinase I isoform gamma-1 OS=Homo sapiens OX=9606 GN=CSNK1G1 PE=1 SV=1	CSNK1G1	0	1
U4PSC4	U4PSC4_HUMAN Mediator of RNA polymerase II transcription subunit 4 (Fragment) OS=Homo sapiens OX=9606 GN=MED4 PE=2 SV=1	MED4	0	0
U6FSN9	U6FSN9_HUMAN Tyrosine-protein kinase receptor OS=Homo sapiens OX=9606 GN=Mprip-Ntrk1 fusion gene PE=2 SV=1	Mprip-Ntrk1 fusion gene	0	1
V5YQU3	V5YQU3_HUMAN FGFR2-BICC1 fusion kinase protein OS=Homo sapiens OX=9606 GN=FGFR2-BICC1 PE=2 SV=1	FGFR2-BICC1	0	0
V9GYM8	V9GYM8_HUMAN Rho guanine nucleotide exchange factor 2 OS=Homo sapiens OX=9606 GN=ARHGEF2 PE=1 SV=1	ARHGEF2	0	1
V9HVY3	V9HVY3_HUMAN Protein disulfide-isomerase OS=Homo sapiens OX=9606 GN=HEL-S-269 PE=2 SV=1	HEL-S-269	0	1
V9HW00	V9HW00_HUMAN Epididymis secretory sperm binding protein Li 77p (Fragment) OS=Homo sapiens OX=9606 GN=HEL-S-77p PE=2 SV=1	HEL-S-77p	0	1
V9HW01	V9HW01_HUMAN Epididymis secretory protein Li 310 OS=Homo sapiens OX=9606 GN=HEL-S-310 PE=2 SV=1	HEL-S-310	1	1
V9HW22	V9HW22_HUMAN Epididymis luminal protein 33 OS=Homo sapiens OX=9606 GN=HEL-S-72p PE=2 SV=1	HEL-S-72p	1	1
V9HW31	V9HW31_HUMAN ATP synthase subunit beta OS=Homo sapiens OX=9606 GN=HEL-S-271 PE=1 SV=1	HEL-S-271	0	1
V9HW37	V9HW37_HUMAN Epididymis secretory protein Li 69 OS=Homo sapiens OX=9606 GN=HEL-S-69 PE=1 SV=1	HEL-S-69	0	1
V9HW88	V9HW88_HUMAN Calreticulin, isoform CRA_b OS=Homo sapiens OX=9606 GN=HEL-S-99n PE=2 SV=1	HEL-S-99n	0	1
V9HW96	V9HW96_HUMAN Chaperonin containing TCP1, subunit 2 (Beta), isoform CRA_b OS=Homo sapiens OX=9606 GN=HEL-S-100n PE=2 SV=1	HEL-S-100n	0	1
V9HWB4	V9HWB4_HUMAN Epididymis secretory sperm binding protein Li 89n OS=Homo sapiens OX=9606 GN=HEL-S-89n PE=2 SV=1	HEL-S-89n	1	1
V9HWB5	V9HWB5_HUMAN Epididymis secretory sperm binding protein Li 66p OS=Homo sapiens OX=9606 GN=HEL-S-66p PE=2 SV=1	HEL-S-66p	0	1
V9HWB8	V9HWB8_HUMAN Pyruvate kinase OS=Homo sapiens OX=9606 GN=HEL-S-30 PE=1 SV=1	HEL-S-30	0	1
V9HWE9	V9HWE9_HUMAN Epididymis secretory protein Li 22 OS=Homo sapiens OX=9606 GN=HEL-S-22 PE=2 SV=1	HEL-S-22	0	1
V9HWF4	V9HWF4_HUMAN Phosphoglycerate kinase OS=Homo sapiens OX=9606 GN=HEL-S-68p PE=2 SV=1	HEL-S-68p	1	1
V9HWP2	V9HWP2_HUMAN Epididymis luminal protein 35 OS=Homo sapiens OX=9606 GN=HEL-S-125m PE=2 SV=1	HEL-S-125m	1	1
X5D2M8	X5D2M8_HUMAN Major vault protein isoform A (Fragment) OS=Homo sapiens OX=9606 GN=MVP PE=2 SV=1	MVP	0	1
X6R4W8	X6R4W8_HUMAN BUB3-interacting and GLEBS motif-containing protein ZNF207 OS=Homo sapiens OX=9606 GN=ZNF207 PE=1 SV=1	ZNF207	1	1
X6RAB3	X6RAB3_HUMAN USP6 N-terminal-like protein OS=Homo sapiens OX=9606 GN=USP6NL PE=1 SV=1	USP6NL	1	1
X6RLX0	X6RLX0_HUMAN ELKS/Rab6-interacting/CAST family member 1 OS=Homo sapiens OX=9606 GN=ERC1 PE=1 SV=1	ERC1	0	1
