# Supplementary material for: The Human Cytomegalovirus US31 Gene Predicts Favorable Survival and Regulates the Tumor Microenvironment in Gastric Cancer
Source: Front Oncol. 2021 Apr 20;11:614925. doi: 10.3389/fonc.2021.614925 (PMC8093799; doi:10.3389/fonc.2021.614925)
Supplement: Supplementary Table 3 — Enrichment list of US31 interacting proteins in GO. [file Table_3.xls]

## Sheet: Table 5 (1)
Category	Term	Count	%	PValue	Genes	List Total	Pop Hits	Pop Total	Fold Enrichment	Bonferroni	Benjamini	FDR
GOTERM_BP_DIRECT	GO:0098609~cell-cell adhesion	57	7.38342	6.32e-23	BZW2, CLINT1, GOLGA2, SEPT9, RPL7A, BAIAP2L1, PPP1R13L, RARS, RUVBL1, ERC1, TMPO, UNC45A, NUDC, CSNK1D, RANGAP1, EEF1G, CTTN, NUMB, EXOC3, TAGLN2, MAPRE1, PHLDB2, DBN1, EPHA2, RAB1A, DDX6, TACSTD2, TWF1, RTN4, CORO1B, PSMB6, DNAJB1, SDCBP, SNX1, BAG3, EPB41L1, SFN, CCT8, PDLIM5, MARK2, RDX, PRDX6, KTN1, RAB10, RPS26, PPFIBP1, MYO1B, DIAPH3, FMNL2, FASN, SERBP1, CHMP2B, S100P, ESYT2, RAN, CC2D1A, …	734	271	16792	4.81185	1.81e-19	1.81e-19	1.77e-19
GOTERM_BP_DIRECT	GO:0038061~NIK/NF-kappaB signaling	23	2.97927	2.62e-14	PSMD12, PSMD11, PSMD14, PSMD13, NFKB2, PSMD8, PSMB6, PSMD9, PSMA6, PSMD6, PSMC6, PSMB5, PSMC3, PSMA1, PSMC4, PSMA2, PSME3, PSMC2, PSMD3, PSMB1, BTRC, UBA52, SKP1	734	66	16792	7.97242	7.49e-11	3.74e-11	3.66e-11
GOTERM_BP_DIRECT	GO:0002479~antigen processing and presentation of exogenous peptide antigen via MHC class I, TAP-dependent	22	2.84974	1.02e-13	PSMD12, PSMD11, PSMD14, PSMD13, HLA-B, HLA-C, HLA-A, PSMD8, PSMB6, PSMD9, PSMA6, PSMD6, PSMC6, PSMB5, PSMC3, PSMA1, PSMC4, PSMA2, PSME3, PSMC2, PSMD3, PSMB1	734	63	16792	7.98893	2.9e-10	9.68e-11	9.47e-11
GOTERM_BP_DIRECT	GO:0006521~regulation of cellular amino acid metabolic process	20	2.59067	1.49e-13	NQO1, PSMD12, PSMD11, PSMD14, PSMD13, PSMD8, PSMB6, PSMD9, PSMA6, PSMD6, PSMC6, PSMB5, PSMC3, PSMA1, PSMC4, PSMA2, PSME3, PSMC2, PSMD3, PSMB1	734	51	16792	8.97152	4.27e-10	1.07e-10	1.04e-10
GOTERM_BP_DIRECT	GO:0060071~Wnt signaling pathway, planar cell polarity pathway	25	3.23834	7.7e-13	PSMD12, PSMD11, PSMD14, PSMD13, CLTC, AP2A1, PSMD8, PSMB6, PSMD9, PSMD6, PSMB5, PSMD3, PSMB1, RAC1, AP2B1, VANGL1, PSMA6, PSMC6, PSMC3, PSMA1, PSMC4, PSMA2, PSME3, PSMC2, UBA52	734	92	16792	6.21668	2.2e-09	4.4e-10	4.3e-10
GOTERM_BP_DIRECT	GO:0043488~regulation of mRNA stability	26	3.36788	1.5e-12	PSMD12, SET, PSMD11, PSMD14, PSMD13, PSMD8, PSMB6, PSMD9, PSMD6, XPO1, PSMB5, PSMD3, PSMB1, TNPO1, YTHDF2, PSMA6, PSMC6, XRN1, PSMC3, PSMA1, PSMC4, PSMA2, PSME3, PSMC2, SERBP1, UBA52	734	103	16792	5.77487	4.28e-09	7.14e-10	6.98e-10
GOTERM_BP_DIRECT	GO:0051437~positive regulation of ubiquitin-protein ligase activity involved in regulation of mitotic cell cycle transition	22	2.84974	6.25e-12	PSMD12, PSMD11, PSMD14, PSMD13, PSMD8, PSMB6, PSMD9, PSMA6, PSMD6, PSMC6, PSMB5, PSMC3, PSMA1, PSMC4, PSMA2, PSME3, PSMC2, PSMD3, PSMB1, BTRC, UBA52, SKP1	734	76	16792	6.6224	1.79e-08	2.55e-09	2.5e-09
GOTERM_BP_DIRECT	GO:0016032~viral process	42	5.44041	7.35e-11	RALA, POM121, SF3B2, NUP205, SET, NUP188, SHC1, COPB1, CUL2, IPO7, C14ORF166, NUP160, PSMB6, XPO1, PSMB5, PSMB1, ATP6V1H, TNPO1, BTRC, RAE1, RANBP2, NDC1, LYN, RBM15, HLA-B, HLA-C, SCRIB, NUP153, HLA-A, CUL4A, MSH6, NUP93, DDB1, DLG1, PSMC3, ERCC3, KARS, NFX1, PSMC2, VDAC1, RAN, EPHA2	734	299	16792	3.21355	2.1e-07	2.62e-08	2.57e-08
GOTERM_BP_DIRECT	GO:0031145~anaphase-promoting complex-dependent catabolic process	21	2.72021	1.14e-10	PSMD12, PSMD11, PSMD14, PSMD13, CUL3, PSMD8, PSMB6, PSMD9, PSMA6, PSMD6, PSMC6, PSMB5, PSMC3, PSMA1, PSMC4, PSMA2, PSME3, PSMC2, PSMD3, PSMB1, UBA52	734	79	16792	6.08133	3.26e-07	3.35e-08	3.28e-08
GOTERM_BP_DIRECT	GO:0051436~negative regulation of ubiquitin-protein ligase activity involved in mitotic cell cycle	20	2.59067	1.17e-10	PSMD12, PSMD11, PSMD14, PSMD13, PSMD8, PSMB6, PSMD9, PSMA6, PSMD6, PSMC6, PSMB5, PSMC3, PSMA1, PSMC4, PSMA2, PSME3, PSMC2, PSMD3, PSMB1, UBA52	734	71	16792	6.44433	3.35e-07	3.35e-08	3.28e-08
GOTERM_BP_DIRECT	GO:0002223~stimulatory C-type lectin receptor signaling pathway	23	2.97927	6.99e-10	LYN, PSMD12, PSMD11, PSMD14, PSMD13, PSMD8, PSMB6, PSMD9, PSMA6, PSMD6, PSMC6, PSMB5, PSMC3, PSMA1, PSMC4, PSMA2, PSME3, PSMC2, PSMD3, PSMB1, BTRC, UBA52, SKP1	734	105	16792	5.01124	2e-06	1.82e-07	1.78e-07
GOTERM_BP_DIRECT	GO:0006457~protein folding	30	3.88601	1.07e-09	GNAI3, GNAI1, GNAI2, DNAJB2, DNAJB1, DNAJB6, DNAJB5, BAG3, RUVBL2, CCT8, TXNDC5, RANBP2, PDIA3, HSPA9, TRAP1, NUDC, CSNK2A1, ST13, CSNK2A2, HSPE1, PDIA6, CCT6A, DNAJC7, DNAJA3, GNB2, GNB1, TCP1, CSNK2B, GNB4, PPIH	734	180	16792	3.8129	3.05e-06	2.55e-07	2.49e-07
GOTERM_BP_DIRECT	GO:0090263~positive regulation of canonical Wnt signaling pathway	24	3.10881	1.83e-09	PSMD12, PSMD11, PSMD14, PSMD13, CSNK1D, LRP6, PSMD8, PSMB6, PSMD9, PSMA6, PSMD6, PSMC6, PSMB5, PSMC3, PSMA1, PSMC4, PSMA2, PSME3, PSMC2, UBR5, PSMD3, PSMB1, VPS35, UBA52	734	120	16792	4.57548	5.23e-06	4.02e-07	3.93e-07
GOTERM_BP_DIRECT	GO:0000209~protein polyubiquitination	29	3.75648	7.68e-09	PSMD12, PSMD11, PSMD14, PSMD13, CUL3, PRPF19, PSMD8, PSMB6, PSMD9, NPEPPS, PSMD6, PSMB5, PSMD3, UBR5, PSMB1, BTRC, SKP1, DTX3L, HUWE1, PSMA6, PSMC6, PSMC3, PSMA1, PSMC4, PSMA2, PSME3, PSMC2, STUB1, UBA52	734	184	16792	3.60567	2.2e-05	1.57e-06	1.53e-06
GOTERM_BP_DIRECT	GO:0038095~Fc-epsilon receptor signaling pathway	28	3.62694	1.52e-08	PSMD12, PSMD11, PSMD14, SHC1, PSMD13, PSMD8, PSMB6, PSMD9, PSMD6, PPP3CB, PSMB5, PSMD3, PSMB1, RAC1, BTRC, SKP1, LYN, VAV2, PSMA6, PSMC6, PSMC3, PSMA1, PSMC4, PSMA2, PSME3, PSMC2, UBA52, CALM2	734	178	16792	3.59869	4.36e-05	2.91e-06	2.84e-06
GOTERM_BP_DIRECT	GO:1900034~regulation of cellular response to heat	18	2.33161	1.74e-08	RANBP2, NDC1, POM121, NUP205, NUP188, HSPB8, RPA1, NUP153, MTOR, NUP160, NUP93, DNAJB1, HSPH1, DNAJB6, DNAJC7, BAG3, BAG1, RAE1	734	75	16792	5.49057	4.98e-05	3.01e-06	2.94e-06
GOTERM_BP_DIRECT	GO:0043161~proteasome-mediated ubiquitin-dependent protein catabolic process	30	3.88601	1.79e-08	PSMD12, VCP, PSMD11, PSMD14, PSMD13, CUL3, KIF14, PSMD8, PSMB6, PSMD9, PSMD6, PSMB5, PSMD3, PCBP2, PSMB1, BTRC, SKP1, CUL4A, DDB1, PSMA6, PSMC6, PSMC3, PSMA1, PSMC4, PSMA2, PSME3, PSMC2, STUB1, TRIM38, UBA52	734	203	16792	3.38089	5.12e-05	3.01e-06	2.94e-06
GOTERM_BP_DIRECT	GO:0000398~mRNA splicing, via spliceosome	30	3.88601	1.32e-07	SF3B2, DHX9, DDX23, EIF4A3, HNRNPU, YBX1, PRPF19, PRPF8, RAVER1, POLR2B, DHX35, PCBP2, DHX15, POLR2H, RBM15, CPSF1, UPF3B, HNRNPL, HNRNPM, PRPF6, HNRNPH1, HNRNPF, HNRNPA2B1, GEMIN5, PRPF31, PPIH, SNRPA1, SNRPF, HNRNPH3, SNRNP200	734	222	16792	3.09154	0.000377	2.09e-05	2.05e-05
GOTERM_BP_DIRECT	GO:0019083~viral transcription	20	2.59067	3.52e-07	RANBP2, NDC1, POM121, NUP205, RPL3, NUP188, RPLP1, RPS3A, NUP153, RPL8, NUP160, RPL7, RPS26, NUP93, RPL7A, RPS16, RAE1, RPL28, UBA52, RPS12	734	112	16792	4.08525	0.00100665	5.3e-05	5.18e-05
GOTERM_BP_DIRECT	GO:0033209~tumor necrosis factor-mediated signaling pathway	20	2.59067	8.1e-07	PSMD12, PSMD11, PSMD14, PSMD13, PSMD8, PSMB6, PSMD9, PSMA6, PSMD6, PSMC6, PSMB5, PSMC3, PSMA1, PSMC4, PSMA2, PSME3, PSMC2, PSMD3, PSMB1, UBA52	734	118	16792	3.87752	0.00231332	0.000116	0.000113
GOTERM_BP_DIRECT	GO:0030433~ER-associated ubiquitin-dependent protein catabolic process	14	1.81347	1.45e-06	VCP, CCDC47, FAF2, DERL1, AUP1, DNAJB2, PSMC6, PSMC3, PSMC4, PSMC2, DNAJC10, DNAJB9, SEC61B, STT3B	734	60	16792	5.33806	0.00414361	0.000198	0.000193
GOTERM_BP_DIRECT	GO:0050852~T cell receptor signaling pathway	22	2.84974	1.84e-06	PSMD12, PSMD11, PSMD14, PSMD13, PSMD8, PSMB6, PSMD9, PSMA6, PSMD6, PSMC6, PSMB5, PSMC3, PSMA1, PSMC4, PSMA2, PSME3, PSMC2, PSMD3, PSMB1, BTRC, UBA52, SKP1	734	148	16792	3.40069	0.00524996	0.000239	0.000234
GOTERM_BP_DIRECT	GO:0090090~negative regulation of canonical Wnt signaling pathway	23	2.97927	2.47e-06	PSMD12, PSMD11, PSMD14, PSMD13, CUL3, CTNND1, LRP6, PSMD8, PSMB6, PSMD9, PSMA6, PSMD6, PSMC6, PSMB5, PSMC3, PSMA1, PSMC4, PSMA2, PSME3, PSMC2, PSMD3, PSMB1, UBA52	734	163	16792	3.2281	0.00703184	0.000307	0.0003
GOTERM_BP_DIRECT	GO:0032981~mitochondrial respiratory chain complex I assembly	14	1.81347	2.61e-06	NDUFB9, NDUFA13, TIMMDC1, NDUFB10, NDUFA5, NDUFB4, NDUFA10, ACAD9, FOXRED1, OXA1L, AIFM1, NDUFS3, NDUFS2, NDUFS1	734	63	16792	5.08386	0.00742713	0.000311	0.000304
GOTERM_BP_DIRECT	GO:0006511~ubiquitin-dependent protein catabolic process	24	3.10881	4.58e-06	VCP, PSMD11, PSMD14, USP43, USP9X, PSMD13, CUL3, CUL2, UCHL5, CUL4A, RNF168, PSMD9, PSMA6, ITCH, PSMC6, PSMA1, PSMA2, PSMC2, UBR5, PSMD3, STUB1, BTRC, SQSTM1, SKP1	734	182	16792	3.0168	0.0130115	0.000524	0.000512
GOTERM_BP_DIRECT	GO:0006409~tRNA export from nucleus	10	1.29534	6.22e-06	NUP93, NDC1, RANBP2, POM121, NUP205, NUP188, NUP153, RAE1, RAN, NUP160	734	32	16792	7.14918	0.0176104	0.000683	0.000668
GOTERM_BP_DIRECT	GO:0075733~intracellular transport of virus	12	1.5544	9.8e-06	NUP93, NDC1, RANBP2, POM121, NUP205, XPO1, NUP188, NUP153, RAE1, UBA52, RAN, NUP160	734	51	16792	5.38291	0.0276097	0.00103696	0.0010141
GOTERM_BP_DIRECT	GO:0001649~osteoblast differentiation	17	2.20207	1.08e-05	H3F3B, DHX9, CCDC47, CLTC, DDX21, RRAS2, HNRNPU, HSD17B4, RRBP1, PHB, HSPE1, FASN, PSMC2, ALPL, ERH, SNRNP200, EPHA2	734	104	16792	3.73957	0.0304325	0.00110375	0.00107942
GOTERM_BP_DIRECT	GO:0006406~mRNA export from nucleus	16	2.07254	2.76e-05	EIF5A, RANBP2, NDC1, UPF1, POM121, NUP205, CPSF1, NUP188, EIF4A3, UPF3B, NUP153, SMG7, NUP160, NUP93, HNRNPA2B1, RAE1	734	100	16792	3.66038	0.0758183	0.00271881	0.00265888
GOTERM_BP_DIRECT	GO:0000086~G2/M transition of mitotic cell cycle	19	2.46114	2.89e-05	OFD1, DCTN1, TUBB, CEP131, CSNK1D, HAUS6, TUBB4B, TUBA4A, PPP1CB, HAUS8, FGFR1OP, MAPRE1, BTRC, CALM2, UBA52, CLASP1, TAF2, CEP78, SKP1	734	137	16792	3.17278	0.0791886	0.00274996	0.00268934
GOTERM_BP_DIRECT	GO:0010467~gene expression	11	1.42487	3.42e-05	HNRNPL, HNRNPM, GOLPH3, HNRNPH1, POLR2B, HNRNPF, PCBP2, HNRNPA2B1, IGF2BP1, HNRNPU, POLR2H	734	48	16792	5.24273	0.093226	0.00315679	0.0030872
GOTERM_BP_DIRECT	GO:0006606~protein import into nucleus	12	1.5544	3.55e-05	NUP93, PDIA3, POM121, IPO8, IPO9, NUP188, CSE1L, HEATR3, NUP153, RAE1, IPO7, RAN	734	58	16792	4.73325	0.0963691	0.00316664	0.00309684
GOTERM_BP_DIRECT	GO:0006886~intracellular protein transport	26	3.36788	4.02e-05	STX12, COPB2, COPA, KDELR1, COPB1, CLTC, AP2A1, SNX33, IPO7, IPO8, SNX1, XPO1, STX6, VPS35, SEC61B, TNPO1, TBC1D15, SEC13, XPO7, AP3B1, AP2B1, ARCN1, CTTN, ARHGEF2, VPS45, RAN	734	236	16792	2.52039	0.108419	0.00347749	0.00340083
GOTERM_BP_DIRECT	GO:0051292~nuclear pore complex assembly	6	0.777202	5.8e-05	NUP93, NDC1, NUP205, TMEM33, NUP153, RTN4	734	11	16792	12.4786	0.15272	0.00487408	0.00476664
GOTERM_BP_DIRECT	GO:0010827~regulation of glucose transport	9	1.1658	6.67e-05	NUP93, NDC1, RANBP2, POM121, NUP205, NUP188, NUP153, RAE1, NUP160	734	33	16792	6.23929	0.173508	0.00544455	0.00532453
GOTERM_BP_DIRECT	GO:0000165~MAPK cascade	27	3.49741	8.55e-05	PSMD12, PSMD11, PSMD14, SHC1, PSMD13, CUL3, ARAF, CSF2RB, PSMD8, PSMB6, PSMD9, PSMD6, PSMB5, PSMD3, PSMB1, JAK1, FRS2, PSMA6, PSMC6, PSMC3, PSMA1, PSMC4, PSMA2, PSME3, PSMC2, UBA52, CALM2	734	262	16792	2.35759	0.216727	0.0067851	0.00663554
GOTERM_BP_DIRECT	GO:0006412~translation	26	3.36788	0.000124	SLC25A1, RPL3, RPLP1, TARS, RRBP1, MRPL37, RPL8, RPL7, RPL7A, RPS16, PDF, RPL37AP8, SLC25A22, SLC25A25, RPS12, EEFSEC, DARS, PABPC4, MRPS23, MRPS2, RPS3A, RPS26, MRPS9, RPL28, UBA52, SLC25A11	734	253	16792	2.35104	0.299225	0.00960934	0.00939752
GOTERM_BP_DIRECT	GO:0042769~DNA damage response, detection of DNA damage	9	1.1658	0.000129	CUL4A, DDB1, MRPS9, RFC3, RFC4, RFC2, RPA1, UBA52, RAD18	734	36	16792	5.71935	0.309184	0.00973309	0.00951854
GOTERM_BP_DIRECT	GO:0006614~SRP-dependent cotranslational protein targeting to membrane	14	1.81347	0.000216	RPL3, RPLP1, SSR3, RPS3A, RPL8, RPL7, RPS26, SEC61A1, RPL7A, RPS16, SRPRA, RPL28, UBA52, RPS12	734	94	16792	3.40727	0.461174	0.0158537	0.0155043
GOTERM_BP_DIRECT	GO:0006120~mitochondrial electron transport, NADH to ubiquinone	10	1.29534	0.000234	NDUFB9, NDUFA13, NDUFA5, NDUFB10, NDUFA4, NDUFB4, NDUFA10, NDUFS3, NDUFS2, NDUFS1	734	49	16792	4.66885	0.48804	0.0167358	0.0163669
GOTERM_BP_DIRECT	GO:0032781~positive regulation of ATPase activity	8	1.03627	0.000308	DNAJB2, DNAJB1, DNAJB6, DNAJC7, DNAJC10, DNAJC9, ATP1B3, ATP1B1	734	31	16792	5.90384	0.585491	0.0214762	0.0210028
GOTERM_BP_DIRECT	GO:0031047~gene silencing by RNA	15	1.94301	0.000335	RANBP2, NDC1, POM121, NUP205, H3F3B, NUP188, NUP153, NUP160, NUP93, IPO8, POLR2B, DROSHA, POLR2H, RAE1, RAN	734	111	16792	3.09154	0.616162	0.0224323	0.0219379
GOTERM_BP_DIRECT	GO:0048013~ephrin receptor signaling pathway	13	1.68394	0.000344	LYN, ACTR3, ACTR2, YES1, ARPC1B, AP2A1, AP2B1, MYL12A, VAV2, SDCBP, ARPC2, RAC1, EPHA2	734	86	16792	3.45821	0.626429	0.0224323	0.0219379
GOTERM_BP_DIRECT	GO:0006283~transcription-coupled nucleotide-excision repair	12	1.5544	0.000345	CUL4A, DDB1, RFC3, RFC4, ERCC3, POLR2B, RFC2, RPA1, ERCC6, POLR2H, PRPF19, UBA52	734	74	16792	3.70985	0.627379	0.0224323	0.0219379
GOTERM_BP_DIRECT	GO:0006986~response to unfolded protein	9	1.1658	0.000401	DNAJB2, DNAJB1, HSPH1, DNAJB5, FAF2, DERL1, STT3B, HSPA2, HSPE1	734	42	16792	4.9023	0.681769	0.0254389	0.0248781
GOTERM_BP_DIRECT	GO:0006364~rRNA processing	22	2.84974	0.000459	UTP15, LTV1, RPL3, RPLP1, EIF4A3, DDX21, RPS3A, CSNK1D, PA2G4, RPL8, RBFA, UTP18, RPL7, RPS26, BOP1, RPL7A, RPS16, MPHOSPH10, NOL11, RPL28, UBA52, RPS12	734	214	16792	2.35188	0.730457	0.0284941	0.027866
GOTERM_BP_DIRECT	GO:0007077~mitotic nuclear envelope disassembly	9	1.1658	0.000557	NUP93, NDC1, RANBP2, POM121, NUP205, NUP188, NUP153, RAE1, NUP160	734	44	16792	4.67946	0.796508	0.0338657	0.0331191
GOTERM_BP_DIRECT	GO:0030033~microvillus assembly	6	0.777202	0.000624	RAP2C, RAP1B, KLF5, MINK1, RDX, MAP4K4	734	17	16792	8.07437	0.832022	0.0371535	0.0363345
GOTERM_BP_DIRECT	GO:0000184~nuclear-transcribed mRNA catabolic process, nonsense-mediated decay	15	1.94301	0.000684	UPF1, RPL3, RPLP1, EIF4A3, UPF3B, RPS3A, RPL8, SMG7, RPL7, RPS26, RPL7A, RPS16, RPL28, UBA52, RPS12	734	119	16792	2.8837	0.858494	0.0398928	0.0390134
GOTERM_BP_DIRECT	GO:0070934~CRD-mediated mRNA stabilization	4	0.518135	0.000775	DHX9, IGF2BP1, HNRNPU, YBX1	734	5	16792	18.3019	0.891066	0.043454	0.0424961
GOTERM_BP_DIRECT	GO:0070389~chaperone cofactor-dependent protein refolding	4	0.518135	0.000775	DNAJB1, DNAJC7, ST13, BAG1	734	5	16792	18.3019	0.891066	0.043454	0.0424961
GOTERM_BP_DIRECT	GO:0019985~translesion synthesis	8	1.03627	0.000809	VCP, RFC3, RFC4, USP43, RFC2, RPA1, ZBTB1, UBA52	734	36	16792	5.08386	0.901058	0.044467	0.0434868
GOTERM_BP_DIRECT	GO:0006890~retrograde vesicle-mediated transport, Golgi to ER	12	1.5544	0.000844	RAB1A, COPB2, COPA, GOLPH3, RER1, KDELR1, KIF26A, COPB1, KIF23, SEC22B, ARCN1, TAPBP	734	82	16792	3.34791	0.910446	0.0455075	0.0445043
GOTERM_BP_DIRECT	GO:0031532~actin cytoskeleton reorganization	9	1.1658	0.000881	RALA, ANXA1, CTTN, SHC1, MINK1, MYH9, PIP5K1A, FLNA, RICTOR	734	47	16792	4.38078	0.919371	0.0466071	0.0455797
GOTERM_BP_DIRECT	GO:0006296~nucleotide-excision repair, DNA incision, 5'-to lesion	8	1.03627	0.000961	CUL4A, DDB1, RFC3, RFC4, ERCC3, RFC2, RPA1, UBA52	734	37	16792	4.94646	0.935893	0.0495765	0.0484837
GOTERM_BP_DIRECT	GO:0036498~IRE1-mediated unfolded protein response	10	1.29534	0.000971	SEC61A1, SHC1, DCTN1, GFPT1, SRPRA, SSR1, DNAJB9, SEC61B, PDIA6, SULT1A4	734	59	16792	3.87752	0.937814	0.0495765	0.0484837
GOTERM_BP_DIRECT	GO:1901796~regulation of signal transduction by p53 class mediator	15	1.94301	0.00103027	HDAC2, PRKAA1, RFC3, RFC4, CSNK2A1, RFC2, CSNK2A2, PRKAG1, RPA1, RBBP4, PPP1R13L, CSNK2B, RBBP7, UBA52, TAF2	734	124	16792	2.76743	0.947452	0.051162	0.0500342
GOTERM_BP_DIRECT	GO:0006396~RNA processing	13	1.68394	0.00103828	DHX9, YTHDC2, PABPC4, DDX20, HNRNPU, HNRNPL, DUSP11, DHX30, HNRNPH1, HNRNPF, DHX35, MPHOSPH10, HNRNPH3	734	97	16792	3.06604	0.948642	0.051162	0.0500342
GOTERM_BP_DIRECT	GO:0070987~error-free translesion synthesis	6	0.777202	0.00109043	VCP, RFC3, RFC4, RFC2, RPA1, UBA52	734	19	16792	7.22444	0.955761	0.0528211	0.0516567
GOTERM_BP_DIRECT	GO:0000387~spliceosomal snRNP assembly	7	0.906736	0.00111983	GEMIN2, CLNS1A, DDX20, STRAP, GEMIN5, SNRPF, SMN1	734	28	16792	5.71935	0.95933	0.0531307	0.0519595
GOTERM_BP_DIRECT	GO:0033683~nucleotide-excision repair, DNA incision	8	1.03627	0.001134	CUL4A, DDB1, RFC3, RFC4, ERCC3, RFC2, RPA1, UBA52	734	38	16792	4.81629	0.960946	0.0531307	0.0519595
GOTERM_BP_DIRECT	GO:0021762~substantia nigra development	9	1.1658	0.0011697	GLUD1, CNP, YWHAQ, BASP1, SEC16A, GNB4, NDUFS3, POTEE, CALM2	734	49	16792	4.20197	0.964738	0.0539195	0.0527309
GOTERM_BP_DIRECT	GO:0048208~COPII vesicle coating	10	1.29534	0.0012407	GOLGA2, PPP6C, RAB1A, SEC13, PPP6R1, CUL3, SEC16A, PPP6R3, CSNK1D, SEC22B	734	61	16792	3.75039	0.971221	0.0562844	0.0550437
GOTERM_BP_DIRECT	GO:0000244~spliceosomal tri-snRNP complex assembly	5	0.647668	0.00134589	PRPF6, DDX20, PRPF31, PRPF19, PRPF8	734	12	16792	9.53224	0.978702	0.0591776	0.0578732
GOTERM_BP_DIRECT	GO:0042407~cristae formation	5	0.647668	0.00134589	LETM1, SAMM50, CHCHD3, CHCHD6, IMMT	734	12	16792	9.53224	0.978702	0.0591776	0.0578732
GOTERM_BP_DIRECT	GO:0016337~single organismal cell-cell adhesion	13	1.68394	0.00148219	CYFIP2, NEGR1, SHC1, CTNND1, LMO7, SCRIB, CDH9, LRP6, DLG1, PKP2, PKP4, PKP3, CD44	734	101	16792	2.94461	0.985582	0.0641834	0.0627685
GOTERM_BP_DIRECT	GO:0051301~cell division	29	3.75648	0.0015523	CLTC, KIF14, GNAI3, SMC4, GNAI1, CDC73, GNAI2, PPP1CB, SEPT9, TUBA1C, PPP1CC, HAUS8, RUVBL1, MISP, CLASP1, SEPT10, NUDC, USP9X, TUBB, SPICE1, HAUS6, ATAD3B, PARD3B, PPP1CA, ARHGEF2, MAPRE1, RAN, SPG20, LLGL2	734	350	16792	1.89555	0.988203	0.0662162	0.0647565
GOTERM_BP_DIRECT	GO:0002474~antigen processing and presentation of peptide antigen via MHC class I	7	0.906736	0.00163867	PDIA3, SEC13, HLA-B, HLA-C, TAP1, HLA-A, TAPBP	734	30	16792	5.33806	0.990787	0.0688722	0.067354
GOTERM_BP_DIRECT	GO:0016925~protein sumoylation	14	1.81347	0.00177868	RANBP2, NDC1, POM121, NUP205, NUP188, RPA1, NUP153, RANGAP1, NUP160, SENP1, NUP93, RNF168, SUMO3, RAE1	734	117	16792	2.73746	0.99383	0.0736432	0.0720199
GOTERM_BP_DIRECT	GO:0070527~platelet aggregation	8	1.03627	0.00180372	CSRP1, ACTN1, GNAS, MYH9, FLNA, CLIC1, MYL12A, VCL	734	41	16792	4.46388	0.994256	0.0736432	0.0720199
GOTERM_BP_DIRECT	GO:0061024~membrane organization	7	0.906736	0.00232224	RAB10, PRKCI, RALA, RAB14, YWHAQ, DHCR24, SFN	734	32	16792	5.00443	0.998699	0.0934783	0.0914178
GOTERM_BP_DIRECT	GO:0030970~retrograde protein transport, ER to cytosol	5	0.647668	0.00253819	VCP, FAF2, DERL1, AUP1, SEC61B	734	14	16792	8.17049	0.999299	0.100752	0.0985311
GOTERM_BP_DIRECT	GO:0010501~RNA secondary structure unwinding	8	1.03627	0.0027458	DDX18, DDX6, DDX24, DDX1, DDX23, EIF4A3, DDX20, DDX21	734	44	16792	4.15952	0.999613	0.1075	0.10513
GOTERM_BP_DIRECT	GO:0006897~endocytosis	15	1.94301	0.00305181	RAB1A, AP2A1, CSNK1D, SNX33, CLINT1, NME1, MYO1E, PACSIN3, ATP6V1H, ESYT2, RIN1, LDLR, RAB7A, PICALM, CSNK1G1	734	139	16792	2.46878	0.999839	0.117866	0.115268
GOTERM_BP_DIRECT	GO:1904874~positive regulation of telomerase RNA localization to Cajal body	5	0.647668	0.00334274	CCT6A, RUVBL2, TCP1, RUVBL1, CCT8	734	15	16792	7.62579	0.99993	0.127381	0.124573
GOTERM_BP_DIRECT	GO:0051028~mRNA transport	8	1.03627	0.00402574	SEC13, MYO1C, XPO1, MVP, IGF2BP1, G3BP2, XPO7, LRPPRC	734	47	16792	3.89402	0.99999	0.151389	0.148052
GOTERM_BP_DIRECT	GO:1903506~regulation of nucleic acid-templated transcription	5	0.647668	0.00430473	RAP2C, ACTN1, ACTN4, TRIP13, TDRD3	734	16	16792	7.14918	0.999996	0.159778	0.156256
GOTERM_BP_DIRECT	GO:0042752~regulation of circadian rhythm	8	1.03627	0.00510106	PPP1CB, PPP1CC, PRKAA1, PRKDC, MAGED1, CSNK1D, BTRC, PPP1CA	734	49	16792	3.73508	1	0.186908	0.182788
GOTERM_BP_DIRECT	GO:0045815~positive regulation of gene expression, epigenetic	9	1.1658	0.0053401	MYO1C, H3F3B, POLR1B, POLR1C, DDX21, POLR1E, DEK, ERCC6, POLR2H	734	62	16792	3.32091	1	0.19319	0.188931
GOTERM_BP_DIRECT	GO:0002486~antigen processing and presentation of endogenous peptide antigen via MHC class I via ER pathway, TAP-independent	3	0.388601	0.00554326	HLA-B, HLA-C, HLA-A	734	3	16792	22.8774	1	0.196846	0.192507
GOTERM_BP_DIRECT	GO:0043066~negative regulation of apoptotic process	33	4.27461	0.00567238	HDAC2, PRKAA1, PRKDC, KIF14, ARAF, IFIT3, MTDH, PDCD10, BAG3, BAG1, FLNA, TXNDC5, MAP4K4, HSPA9, NQO1, TFAP2B, PRNP, PRKCI, ANXA1, ANXA5, RPS3A, DHCR24, PA2G4, ATAD3A, DDB1, GOLPH3, ITCH, HAX1, DNAJA3, PDE3A, UBA52, SQSTM1, CD44	734	455	16792	1.65924	1	0.196846	0.192507
GOTERM_BP_DIRECT	GO:0045899~positive regulation of RNA polymerase II transcriptional preinitiation complex assembly	4	0.518135	0.00571055	PSMC6, PSMC3, PSMC4, PSMC2	734	9	16792	10.1677	1	0.196846	0.192507
GOTERM_BP_DIRECT	GO:0016236~macroautophagy	10	1.29534	0.00571665	PRKAA1, EI24, PIK3R4, PRKAG1, VDAC1, LAMTOR1, TOMM20, SQSTM1, UBA52, MTOR	734	76	16792	3.01018	1	0.196846	0.192507
GOTERM_BP_DIRECT	GO:0060337~type I interferon signaling pathway	9	1.1658	0.00647951	OAS3, HLA-B, HLA-C, HLA-A, TYK2, IFIT1, IFIT3, JAK1, IFIT2	734	64	16792	3.21713	1	0.220458	0.215598
GOTERM_BP_DIRECT	GO:0051170~nuclear import	5	0.647668	0.00675272	GEMIN2, DDX20, GEMIN5, SNRPF, SMN1	734	18	16792	6.35483	1	0.22705	0.222045
GOTERM_BP_DIRECT	GO:0006281~DNA repair	20	2.59067	0.00747636	FANCI, UPF1, RBM14, VCP, TRRAP, RPA1, ZBTB1, CSNK1D, MTOR, UCHL5, DDB1, MSH6, MSH2, ERCC3, RUVBL2, UBR5, RUVBL1, STUB1, DMAP1, RAD18	734	235	16792	1.94701	1	0.248458	0.242982
GOTERM_BP_DIRECT	GO:0090084~negative regulation of inclusion body assembly	4	0.518135	0.00789547	DNAJB2, DNAJB1, DNAJB6, HSPA2	734	10	16792	9.15095	1	0.258346	0.252651
GOTERM_BP_DIRECT	GO:0016055~Wnt signaling pathway	17	2.20207	0.00795466	PRKAA1, CSNK2A1, CUL3, CSNK2A2, CTNND1, CSNK1D, CDC73, LRP6, DDB1, CSNK2B, VPS35, AMOTL2, BTRC, UBA52, MARK2, SKP1, CSNK1G1	734	187	16792	2.07976	1	0.258346	0.252651
GOTERM_BP_DIRECT	GO:0042276~error-prone translesion synthesis	5	0.647668	0.00826266	RFC3, RFC4, RFC2, RPA1, UBA52	734	19	16792	6.02036	1	0.265333	0.259485
GOTERM_BP_DIRECT	GO:0016477~cell migration	16	2.07254	0.00844588	RAB1A, PRKCI, FOXE1, CUL3, NRDC, SCRIB, TYK2, CORO1B, VAV2, GOLPH3, PALLD, TAOK2, PIP5K1A, TNS3, JAK1, EPHA2	734	172	16792	2.12813	1	0.268204	0.262292
GOTERM_BP_DIRECT	GO:0051017~actin filament bundle assembly	6	0.777202	0.00899134	MYO1B, BAIAP2L1, ACTN1, PLS3, ACTN4, CORO1B	734	30	16792	4.57548	1	0.276315	0.270224
GOTERM_BP_DIRECT	GO:0006362~transcription elongation from RNA polymerase I promoter	6	0.777202	0.00899134	ERCC3, POLR1B, POLR1C, POLR1E, ERCC6, POLR2H	734	30	16792	4.57548	1	0.276315	0.270224
GOTERM_BP_DIRECT	GO:0006611~protein export from nucleus	6	0.777202	0.00899134	EIF5A, HSPA9, XPO1, CSE1L, XPO7, RAN	734	30	16792	4.57548	1	0.276315	0.270224
GOTERM_BP_DIRECT	GO:0090002~establishment of protein localization to plasma membrane	7	0.906736	0.00930083	EFR3A, RDX, FLOT1, PKP2, FLOT2, PKP3, FAM126A	734	42	16792	3.8129	1	0.282785	0.276551
GOTERM_BP_DIRECT	GO:0006541~glutamine metabolic process	5	0.647668	0.00997779	GLUD1, GFPT1, CAD, PHGDH, CTPS1	734	20	16792	5.71935	1	0.297047	0.290499
GOTERM_BP_DIRECT	GO:0008361~regulation of cell size	5	0.647668	0.00997779	RDX, MSN, RAC1, IQGAP3, VAV2	734	20	16792	5.71935	1	0.297047	0.290499
GOTERM_BP_DIRECT	GO:0043967~histone H4 acetylation	6	0.777202	0.0103439	TRRAP, RUVBL2, HAT1, RUVBL1, ELP3, DMAP1	734	31	16792	4.42788	1	0.304772	0.298054
GOTERM_BP_DIRECT	GO:0051764~actin crosslink formation	4	0.518135	0.0105078	BAIAP2L1, ACTN1, FLNA, PLS3	734	11	16792	8.31905	1	0.306443	0.299687
GOTERM_BP_DIRECT	GO:0050847~progesterone receptor signaling pathway	3	0.388601	0.0107659	NEDD4, UBR5, PHB	734	4	16792	17.158	1	0.30769	0.300907
GOTERM_BP_DIRECT	GO:0008356~asymmetric cell division	3	0.388601	0.0107659	ACTR3, GOLGA2, ACTR2	734	4	16792	17.158	1	0.30769	0.300907
GOTERM_BP_DIRECT	GO:0007265~Ras protein signal transduction	9	1.1658	0.0110116	SDCBP, RALA, SHC1, GNB1, G3BP2, RRAS2, DHCR24, PLD1, IQGAP3	734	70	16792	2.94138	1	0.311597	0.304728
GOTERM_BP_DIRECT	GO:0032922~circadian regulation of gene expression	8	1.03627	0.0116434	PPP1CB, PPP1CC, HDAC2, MAGED1, GFPT1, HNRNPU, CSNK1D, PPP1CA	734	57	16792	3.21086	1	0.326244	0.319053
GOTERM_BP_DIRECT	GO:0006928~movement of cell or subcellular component	10	1.29534	0.0125848	GNA13, ACTR3, ACTR2, ARPC2, TUBB, ARPC1B, MSN, RAC1, TUBB4B, VCL	734	86	16792	2.66016	1	0.349198	0.341501
GOTERM_BP_DIRECT	GO:0030838~positive regulation of actin filament polymerization	7	0.906736	0.0129398	DLG1, MYO1C, BAIAP2L1, CTTN, RICTOR, RAC1, MTOR	734	45	16792	3.5587	1	0.355596	0.347757
GOTERM_BP_DIRECT	GO:1903146~regulation of mitophagy	6	0.777202	0.0134534	HAX1, CTTN, CSNK2A2, RUVBL1, VDAC1, RPL28	734	33	16792	4.15952	1	0.366188	0.358116
GOTERM_BP_DIRECT	GO:0034314~Arp2/3 complex-mediated actin nucleation	5	0.647668	0.0140618	ACTR3, ACTR2, ARPC2, ARPC1B, ARPC4-TTLL3	734	22	16792	5.19941	1	0.379137	0.37078
GOTERM_BP_DIRECT	GO:0030334~regulation of cell migration	9	1.1658	0.0151179	GNA13, MINK1, KIF14, FLNA, CXCR4, RAC1, PHLDA2, VCL, RTN4	734	74	16792	2.78238	1	0.402576	0.393702
GOTERM_BP_DIRECT	GO:0045732~positive regulation of protein catabolic process	8	1.03627	0.0152128	SNX1, VCP, NDUFA13, CSNK2A1, NEDD4, LPCAT1, SEC22B, RAB7A	734	60	16792	3.05032	1	0.402576	0.393702
GOTERM_BP_DIRECT	GO:0016192~vesicle-mediated transport	14	1.81347	0.015823	RAB1A, STX12, COPB2, PRKCI, COPB1, CLTC, AP3B1, AP2B1, CLINT1, RAB10, RAB14, SEC22B, ERGIC3, PICALM	734	152	16792	2.10713	1	0.414796	0.405652
GOTERM_BP_DIRECT	GO:0050821~protein stabilization	13	1.68394	0.0159649	STX12, ATP1B3, PHB, ATP1B1, CCT6A, PDCD10, BAG3, DNAJA3, TCP1, FLNA, FLOT2, CCT8, TELO2	734	136	16792	2.18681	1	0.414796	0.405652
GOTERM_BP_DIRECT	GO:0034976~response to endoplasmic reticulum stress	9	1.1658	0.0162977	PDIA3, TMEM33, DNAJC10, FLOT1, ATP2A2, P4HB, TARDBP, PDIA6, TXNDC5	734	75	16792	2.74529	1	0.41963	0.41038
GOTERM_BP_DIRECT	GO:0001933~negative regulation of protein phosphorylation	8	1.03627	0.0165586	LYN, PRNP, PRKDC, CD109, DNAJC10, TARDBP, MTOR, LRP6	734	61	16792	3.00031	1	0.422539	0.413225
GOTERM_BP_DIRECT	GO:0045197~establishment or maintenance of epithelial cell apical/basal polarity	4	0.518135	0.0170671	PRKCI, DLG1, ERBIN, MARK2	734	13	16792	7.0392	1	0.429347	0.419883
GOTERM_BP_DIRECT	GO:0000056~ribosomal small subunit export from nucleus	3	0.388601	0.0174263	LTV1, XPO1, RAN	734	5	16792	13.7264	1	0.429347	0.419883
GOTERM_BP_DIRECT	GO:0006221~pyrimidine nucleotide biosynthetic process	3	0.388601	0.0174263	PRPS1, ERH, UMPS	734	5	16792	13.7264	1	0.429347	0.419883
GOTERM_BP_DIRECT	GO:0019060~intracellular transport of viral protein in host cell	3	0.388601	0.0174263	DERL1, TAP1, IFIT1	734	5	16792	13.7264	1	0.429347	0.419883
GOTERM_BP_DIRECT	GO:0030866~cortical actin cytoskeleton organization	5	0.647668	0.0190715	FMNL1, DLG1, FMNL2, EPB41L1, LLGL2	734	24	16792	4.76612	1	0.457447	0.447364
GOTERM_BP_DIRECT	GO:0048870~cell motility	5	0.647668	0.0190715	CTTN, RAC1, PLD1, EPHA2, PLD2	734	24	16792	4.76612	1	0.457447	0.447364
GOTERM_BP_DIRECT	GO:0006297~nucleotide-excision repair, DNA gap filling	5	0.647668	0.0190715	RFC3, RFC4, RFC2, RPA1, UBA52	734	24	16792	4.76612	1	0.457447	0.447364
GOTERM_BP_DIRECT	GO:0090307~mitotic spindle assembly	6	0.777202	0.019207	OFD1, GOLGA2, CLTC, SPICE1, FLNA, CLASP1	734	36	16792	3.8129	1	0.457447	0.447364
GOTERM_BP_DIRECT	GO:0060402~calcium ion transport into cytosol	4	0.518135	0.0210296	JPH2, CACNA2D1, ITPR3, JPH1	734	14	16792	6.5364	1	0.492644	0.481784
GOTERM_BP_DIRECT	GO:0008610~lipid biosynthetic process	4	0.518135	0.0210296	ACLY, PRKAA1, ACSL4, PRPF19	734	14	16792	6.5364	1	0.492644	0.481784
GOTERM_BP_DIRECT	GO:0000375~RNA splicing, via transesterification reactions	5	0.647668	0.0219401	PRPF6, GEMIN2, DDX23, MPHOSPH10, PRPF8	734	25	16792	4.57548	1	0.506848	0.495675
GOTERM_BP_DIRECT	GO:0006979~response to oxidative stress	11	1.42487	0.0219906	PRNP, PSMB5, ERCC3, NDUFB4, PXDN, GPX8, NDUFS2, PSIP1, DHCR24, ERCC6, GCLM	734	110	16792	2.28774	1	0.506848	0.495675
GOTERM_BP_DIRECT	GO:0006888~ER to Golgi vesicle-mediated transport	14	1.81347	0.0231616	RAB1A, COPB2, COPA, VCP, KDELR1, DCTN1, COPB1, CUL3, GOSR1, ARCN1, GOLGA2, SEC22B, CD55, ERGIC1	734	160	16792	2.00177	1	0.522261	0.510748
GOTERM_BP_DIRECT	GO:0038096~Fc-gamma receptor signaling pathway involved in phagocytosis	12	1.5544	0.0231872	ACTR3, LYN, CYFIP2, ACTR2, MYO1C, YES1, ARPC2, ARPC1B, RAC1, VAV2, MYO1G, PLD2	734	127	16792	2.16164	1	0.522261	0.510748
GOTERM_BP_DIRECT	GO:0035264~multicellular organism growth	9	1.1658	0.0232075	H3F3B, PPP1R13L, ANKRD11, GNAS, ARID5B, DHCR7, ERCC6, SLC25A25, MTOR	734	80	16792	2.57371	1	0.522261	0.510748
GOTERM_BP_DIRECT	GO:0045070~positive regulation of viral genome replication	5	0.647668	0.0250582	DDB1, PPIH, TRIM38, HACD3, IFIT1	734	26	16792	4.3995	1	0.546916	0.53486
GOTERM_BP_DIRECT	GO:0000245~spliceosomal complex assembly	5	0.647668	0.0250582	PRPF6, DDX1, GEMIN2, SMN1, PRPF19	734	26	16792	4.3995	1	0.546916	0.53486
GOTERM_BP_DIRECT	GO:0006207~'de novo' pyrimidine nucleobase biosynthetic process	3	0.388601	0.0253891	CAD, UMPS, MTOR	734	6	16792	11.4387	1	0.546916	0.53486
GOTERM_BP_DIRECT	GO:0043277~apoptotic cell clearance	4	0.518135	0.0254513	AXL, HMGB1, PDIA6, TXNDC5	734	15	16792	6.10064	1	0.546916	0.53486
GOTERM_BP_DIRECT	GO:0043968~histone H2A acetylation	4	0.518135	0.0254513	TRRAP, RUVBL2, RUVBL1, DMAP1	734	15	16792	6.10064	1	0.546916	0.53486
GOTERM_BP_DIRECT	GO:0006388~tRNA splicing, via endonucleolytic cleavage and ligation	4	0.518135	0.0254513	CPSF1, DDX1, RTCB, C14ORF166	734	15	16792	6.10064	1	0.546916	0.53486
GOTERM_BP_DIRECT	GO:0030036~actin cytoskeleton organization	12	1.5544	0.0269878	SPECC1, SDCBP, DIAPH3, DNAJB6, PALLD, FLII, TAOK2, NF2, RAC1, CORO1B, PDLIM7, RAN	734	130	16792	2.11176	1	0.575606	0.562917
GOTERM_BP_DIRECT	GO:0051225~spindle assembly	5	0.647668	0.0284297	GOLGA2, HAUS8, TUBB, HAUS6, CSNK1D	734	27	16792	4.23655	1	0.598294	0.585106
GOTERM_BP_DIRECT	GO:0030168~platelet activation	11	1.42487	0.0288706	GNA13, LYN, DGKE, AXL, ACTN1, GNA11, GNB1, FLNA, ITPR3, RAC1, VAV2	734	115	16792	2.18827	1	0.598294	0.585106
GOTERM_BP_DIRECT	GO:0018279~protein N-linked glycosylation via asparagine	6	0.777202	0.0290983	VCP, RPN1, STT3A, STT3B, MAGT1, DDOST	734	40	16792	3.43161	1	0.598294	0.585106
GOTERM_BP_DIRECT	GO:0045184~establishment of protein localization	6	0.777202	0.0290983	VCP, RDX, DERL1, KIF14, FLNA, PHLDB2	734	40	16792	3.43161	1	0.598294	0.585106
GOTERM_BP_DIRECT	GO:0006418~tRNA aminoacylation for protein translation	6	0.777202	0.0290983	DARS, KARS, RARS, TARS, FARSA, EPRS	734	40	16792	3.43161	1	0.598294	0.585106
GOTERM_BP_DIRECT	GO:1901800~positive regulation of proteasomal protein catabolic process	4	0.518135	0.0303313	PSMC6, PSMC3, PSMC4, PSMC2	734	16	16792	5.71935	1	0.608866	0.595444
GOTERM_BP_DIRECT	GO:0061136~regulation of proteasomal protein catabolic process	4	0.518135	0.0303313	PSMD14, PSME3, BTRC, UCHL5	734	16	16792	5.71935	1	0.608866	0.595444
GOTERM_BP_DIRECT	GO:0042147~retrograde transport, endosome to Golgi	8	1.03627	0.0304646	SNX1, DCTN1, GOSR1, CLTC, STX6, VPS35, ERC1, RAB7A	734	69	16792	2.65245	1	0.608866	0.595444
GOTERM_BP_DIRECT	GO:0043154~negative regulation of cysteine-type endopeptidase activity involved in apoptotic process	8	1.03627	0.0304646	GPI, TFAP2B, CSNK2A1, DNAJB6, DNAJA3, DHCR24, SFN, CD44	734	69	16792	2.65245	1	0.608866	0.595444
GOTERM_BP_DIRECT	GO:0030163~protein catabolic process	6	0.777202	0.0319911	PSMC6, PSMC3, PSMC4, PSMC2, BTRC, MTOR	734	41	16792	3.34791	1	0.631869	0.617941
GOTERM_BP_DIRECT	GO:0050690~regulation of defense response to virus by virus	5	0.647668	0.0320577	ATP6V1H, AP2A1, HLA-A, AP2B1, RAC1	734	28	16792	4.08525	1	0.631869	0.617941
GOTERM_BP_DIRECT	GO:0006338~chromatin remodeling	9	1.1658	0.0339417	TADA2B, TAF6L, HDAC2, RBBP4, RUVBL2, RUVBL1, ZBTB1, DMAP1, DEK	734	86	16792	2.39414	1	0.642005	0.627853
GOTERM_BP_DIRECT	GO:1900264~positive regulation of DNA-directed DNA polymerase activity	3	0.388601	0.0345285	RFC3, RFC4, RFC2	734	7	16792	9.80459	1	0.642005	0.627853
GOTERM_BP_DIRECT	GO:0019885~antigen processing and presentation of endogenous peptide antigen via MHC class I	3	0.388601	0.0345285	TAP1, HLA-A, TAPBP	734	7	16792	9.80459	1	0.642005	0.627853
GOTERM_BP_DIRECT	GO:0006734~NADH metabolic process	3	0.388601	0.0345285	VCP, MDH2, OGDH	734	7	16792	9.80459	1	0.642005	0.627853
GOTERM_BP_DIRECT	GO:1901838~positive regulation of transcription of nuclear large rRNA transcript from RNA polymerase I promoter	3	0.388601	0.0345285	NCL, NOL11, MTOR	734	7	16792	9.80459	1	0.642005	0.627853
GOTERM_BP_DIRECT	GO:0046598~positive regulation of viral entry into host cell	3	0.388601	0.0345285	LGALS1, P4HB, TRIM38	734	7	16792	9.80459	1	0.642005	0.627853
GOTERM_BP_DIRECT	GO:0051014~actin filament severing	3	0.388601	0.0345285	FMNL1, GSN, FLII	734	7	16792	9.80459	1	0.642005	0.627853
GOTERM_BP_DIRECT	GO:1903608~protein localization to cytoplasmic stress granule	3	0.388601	0.0345285	DHX9, DDX1, YBX1	734	7	16792	9.80459	1	0.642005	0.627853
GOTERM_BP_DIRECT	GO:1903779~regulation of cardiac conduction	7	0.906736	0.0345937	ASPH, ATP2A2, ATP1B3, ITPR3, ATP2B1, ATP1A1, ATP1B1	734	56	16792	2.85967	1	0.642005	0.627853
GOTERM_BP_DIRECT	GO:0035338~long-chain fatty-acyl-CoA biosynthetic process	6	0.777202	0.0350574	SLC25A1, ACLY, AGK, FASN, ACSL4, HSD17B12	734	42	16792	3.2682	1	0.646096	0.631853
GOTERM_BP_DIRECT	GO:0051497~negative regulation of stress fiber assembly	4	0.518135	0.0356657	PPFIA1, TACSTD2, PHLDB2, CLASP1	734	17	16792	5.38291	1	0.646096	0.631853
GOTERM_BP_DIRECT	GO:0071380~cellular response to prostaglandin E stimulus	4	0.518135	0.0356657	PRKAA1, GNB1, GNAS, AKAP8	734	17	16792	5.38291	1	0.646096	0.631853
GOTERM_BP_DIRECT	GO:0007163~establishment or maintenance of cell polarity	5	0.647668	0.0359444	ACTR3, ACTR2, DLG1, CTNNA1, CLASP1	734	29	16792	3.94438	1	0.646096	0.631853
GOTERM_BP_DIRECT	GO:0006294~nucleotide-excision repair, preincision complex assembly	5	0.647668	0.0359444	CUL4A, DDB1, ERCC3, RPA1, UBA52	734	29	16792	3.94438	1	0.646096	0.631853
GOTERM_BP_DIRECT	GO:0007015~actin filament organization	8	1.03627	0.0372504	PRKCI, DLG1, MYO1B, ACTN1, CTNNA1, ARHGEF2, RHOF, DBN1	734	72	16792	2.54193	1	0.662022	0.647429
GOTERM_BP_DIRECT	GO:0032091~negative regulation of protein binding	7	0.906736	0.0372937	GOLGA2, DNAJB2, GNL3L, STUB1, IFIT1, IFIT2, PPP1CA	734	57	16792	2.8095	1	0.662022	0.647429
GOTERM_BP_DIRECT	GO:0006413~translational initiation	12	1.5544	0.0375665	RPS26, RPL7A, RPS16, RPL3, RPLP1, RPS3A, RPL8, EIF3D, RPL28, UBA52, RPL7, RPS12	734	137	16792	2.00386	1	0.662747	0.648138
GOTERM_BP_DIRECT	GO:0010628~positive regulation of gene expression	19	2.46114	0.0395241	PRKAA1, GSN, RDX, PRKAG1, HNRNPU, MSN, PHB, IQGAP3, MTOR, EPB41L4B, PDCD10, ALDH1A2, PIP, NOS1AP, DROSHA, UBAP2L, VPS35, CD46, LDLR	734	262	16792	1.65905	1	0.693005	0.677729
GOTERM_BP_DIRECT	GO:0007020~microtubule nucleation	4	0.518135	0.0414483	GOLGA2, CSNK1D, TUBG2, CLASP1	734	18	16792	5.08386	1	0.709337	0.693701
GOTERM_BP_DIRECT	GO:0007031~peroxisome organization	4	0.518135	0.0414483	PEX16, PEX3, PEX11B, ABCD1	734	18	16792	5.08386	1	0.709337	0.693701
GOTERM_BP_DIRECT	GO:0042267~natural killer cell mediated cytotoxicity	4	0.518135	0.0414483	RAET1G, TUBB, TUBB4B, MICA	734	18	16792	5.08386	1	0.709337	0.693701
GOTERM_BP_DIRECT	GO:0030705~cytoskeleton-dependent intracellular transport	4	0.518135	0.0414483	TUBA1C, KIF26A, TUBB, KIF14	734	18	16792	5.08386	1	0.709337	0.693701
GOTERM_BP_DIRECT	GO:0043434~response to peptide hormone	6	0.777202	0.0417179	ANXA1, ATP2A2, GNAI1, CD55, GNAI2, LRP6	734	44	16792	3.11964	1	0.709701	0.694057
GOTERM_BP_DIRECT	GO:0007264~small GTPase mediated signal transduction	18	2.33161	0.0424548	RAB1A, RAB5C, RRAS2, RHOF, HACD3, PLD1, VAV2, PLD2, RAP2C, RAB10, RAP1B, RAB42, RAB14, YWHAQ, DNAJA3, RAC1, RAN, RAB7A	734	246	16792	1.67395	1	0.717964	0.702138
GOTERM_BP_DIRECT	GO:0071407~cellular response to organic cyclic compound	7	0.906736	0.0430884	RAP1B, KLF5, LGALS1, SLC16A1, ALPL, BTRC, RAE1	734	59	16792	2.71427	1	0.724392	0.708424
GOTERM_BP_DIRECT	GO:0006363~termination of RNA polymerase I transcription	5	0.647668	0.0444981	ERCC3, POLR1B, POLR1C, POLR1E, POLR2H	734	31	16792	3.6899	1	0.726937	0.710913
GOTERM_BP_DIRECT	GO:0050687~negative regulation of defense response to virus	3	0.388601	0.0447267	ITCH, PCBP2, TRIM38	734	8	16792	8.57902	1	0.726937	0.710913
GOTERM_BP_DIRECT	GO:0000059~protein import into nucleus, docking	3	0.388601	0.0447267	NUP205, TNPO1, RANBP6	734	8	16792	8.57902	1	0.726937	0.710913
GOTERM_BP_DIRECT	GO:1904871~positive regulation of protein localization to Cajal body	3	0.388601	0.0447267	CCT6A, TCP1, CCT8	734	8	16792	8.57902	1	0.726937	0.710913
GOTERM_BP_DIRECT	GO:0005979~regulation of glycogen biosynthetic process	3	0.388601	0.0447267	PPP1CB, MTOR, PPP1CA	734	8	16792	8.57902	1	0.726937	0.710913
GOTERM_BP_DIRECT	GO:0007050~cell cycle arrest	12	1.5544	0.0447659	CUL4A, PRNP, PRKAA1, MSH2, CUL3, CUL2, PRKAG1, WDR6, DHCR24, PA2G4, LAMTOR1, MTOR	734	141	16792	1.94701	1	0.726937	0.710913
GOTERM_BP_DIRECT	GO:0045862~positive regulation of proteolysis	4	0.518135	0.0476706	CYFIP2, HDAC2, ASPH, BTRC	734	19	16792	4.81629	1	0.761132	0.744354
GOTERM_BP_DIRECT	GO:0008637~apoptotic mitochondrial changes	4	0.518135	0.0476706	AIFM2, NDUFS1, GCLM, IFIT2	734	19	16792	4.81629	1	0.761132	0.744354
GOTERM_BP_DIRECT	GO:0060314~regulation of ryanodine-sensitive calcium-release channel activity	4	0.518135	0.0476706	JPH2, ASPH, JPH1, CALM2	734	19	16792	4.81629	1	0.761132	0.744354
GOTERM_BP_DIRECT	GO:0046034~ATP metabolic process	5	0.647668	0.049165	ATP6V1A, VCP, NDUFS1, ATP1B1, SLC25A25	734	32	16792	3.57459	1	0.776318	0.759205
GOTERM_BP_DIRECT	GO:0070911~global genome nucleotide-excision repair	5	0.647668	0.049165	CUL4A, DDB1, ERCC3, SUMO3, UBA52	734	32	16792	3.57459	1	0.776318	0.759205
GOTERM_BP_DIRECT	GO:0045454~cell redox homeostasis	8	1.03627	0.050632	PDIA3, PRDX4, AIFM1, DNAJC10, P4HB, PDIA6, PRDX6, TXNDC5	734	77	16792	2.37687	1	0.795089	0.777562
GOTERM_BP_DIRECT	GO:0009615~response to virus	10	1.29534	0.0512446	EEF1G, PSMA2, DDX1, OAS3, IFI44, DDX21, CXCR4, IFIT1, IFIT3, IFIT2	734	110	16792	2.07976	1	0.800313	0.782671
GOTERM_BP_DIRECT	GO:0006361~transcription initiation from RNA polymerase I promoter	5	0.647668	0.0540907	ERCC3, POLR1B, POLR1C, POLR1E, POLR2H	734	33	16792	3.46627	1	0.84017	0.82165
GOTERM_BP_DIRECT	GO:0002480~antigen processing and presentation of exogenous peptide antigen via MHC class I, TAP-independent	3	0.388601	0.0558741	HLA-B, HLA-C, HLA-A	734	9	16792	7.62579	1	0.840464	0.821938
GOTERM_BP_DIRECT	GO:0060316~positive regulation of ryanodine-sensitive calcium-release channel activity	3	0.388601	0.0558741	JPH2, ASPH, CALM2	734	9	16792	7.62579	1	0.840464	0.821938
GOTERM_BP_DIRECT	GO:0035457~cellular response to interferon-alpha	3	0.388601	0.0558741	AXL, IFIT3, IFIT2	734	9	16792	7.62579	1	0.840464	0.821938
GOTERM_BP_DIRECT	GO:0090136~epithelial cell-cell adhesion	3	0.388601	0.0558741	CTNNA1, PLEKHA7, VCL	734	9	16792	7.62579	1	0.840464	0.821938
GOTERM_BP_DIRECT	GO:0086009~membrane repolarization	3	0.388601	0.0558741	ATP1B3, ATP1A1, ATP1B1	734	9	16792	7.62579	1	0.840464	0.821938
GOTERM_BP_DIRECT	GO:1904851~positive regulation of establishment of protein localization to telomere	3	0.388601	0.0558741	CCT6A, TCP1, CCT8	734	9	16792	7.62579	1	0.840464	0.821938
GOTERM_BP_DIRECT	GO:0072659~protein localization to plasma membrane	7	0.906736	0.0562892	RAB10, DLG1, FLNA, ATP1B3, RAC1, ATP1B1, LRP6	734	63	16792	2.54193	1	0.842275	0.823709
GOTERM_BP_DIRECT	GO:0051603~proteolysis involved in cellular protein catabolic process	6	0.777202	0.0571847	PSMB6, PSMA6, PSMB5, PSMA1, PSMA2, PSMB1	734	48	16792	2.85967	1	0.851218	0.832454
GOTERM_BP_DIRECT	GO:0030335~positive regulation of cell migration	14	1.81347	0.0600015	LYN, RDX, SEMA3B, RRAS2, ELP3, IKBKAP, ACTN4, FAM83H, SDCBP, MYO1C, PDCD10, NUMB, FGFR1OP, MAPRE1	734	184	16792	1.74067	1	0.884248	0.864756
GOTERM_BP_DIRECT	GO:0008380~RNA splicing	13	1.68394	0.0600224	SF3B2, GEMIN2, DDX23, EIF4A3, AKAP8L, PRPF8, PRPF6, DHX15, MPHOSPH10, SNRPA1, SNRPF, HNRNPH3, TARDBP	734	166	16792	1.7916	1	0.884248	0.864756
GOTERM_BP_DIRECT	GO:0051403~stress-activated MAPK cascade	4	0.518135	0.0613914	TAOK2, BTRC, UBA52, SKP1	734	21	16792	4.3576	1	0.890642	0.87101
GOTERM_BP_DIRECT	GO:0045333~cellular respiration	4	0.518135	0.0613914	COX15, FASTKD3, NDUFS1, SLC25A25	734	21	16792	4.3576	1	0.890642	0.87101
GOTERM_BP_DIRECT	GO:0006293~nucleotide-excision repair, preincision complex stabilization	4	0.518135	0.0613914	CUL4A, DDB1, ERCC3, RPA1	734	21	16792	4.3576	1	0.890642	0.87101
GOTERM_BP_DIRECT	GO:0043087~regulation of GTPase activity	7	0.906736	0.0637072	RDX, OCRL, RICTOR, IQGAP3, TBC1D15, MTOR, VAV2	734	65	16792	2.46372	1	0.919572	0.899301
GOTERM_BP_DIRECT	GO:0031648~protein destabilization	5	0.647668	0.0647103	GSN, PRKDC, DERL1, BTRC, CDC73	734	35	16792	3.2682	1	0.929357	0.90887
GOTERM_BP_DIRECT	GO:0015031~protein transport	25	3.23834	0.0659862	RAB5C, MVP, SNAP23, STXBP2, GOSR1, AKAP8, RRBP1, NUP160, TIMM50, SEC61A1, ERC1, NDC1, PRAF2, SEC16A, ACTN4, SCAMP3, ARCN1, KTN1, RAB14, CHMP2B, EXOC4, EXOC3, MYH9, SEC22B, RAB7A	734	395	16792	1.44794	1	0.941597	0.920841
GOTERM_BP_DIRECT	GO:0001701~in utero embryonic development	14	1.81347	0.0664218	GPI, PRMT1, ANKRD11, RTCB, OCRL, YBX1, CUL4A, GNA13, MYO1E, RCN1, MUC1, MSH2, NMT1, MYH9	734	187	16792	1.71275	1	0.941597	0.920841
GOTERM_BP_DIRECT	GO:0008543~fibroblast growth factor receptor signaling pathway	8	1.03627	0.0667087	HNRNPM, RAB14, HNRNPH1, POLR2B, HNRNPF, FRS2, POLR2H, UBA52	734	82	16792	2.23194	1	0.941597	0.920841
GOTERM_BP_DIRECT	GO:0006302~double-strand break repair	7	0.906736	0.0676216	RNF168, VCP, MSH2, DTX3L, PRKDC, DDX1, TRIP13	734	66	16792	2.42639	1	0.941597	0.920841
GOTERM_BP_DIRECT	GO:0036376~sodium ion export from cell	3	0.388601	0.0678688	ATP1B3, ATP1A1, ATP1B1	734	10	16792	6.86322	1	0.941597	0.920841
GOTERM_BP_DIRECT	GO:0051085~chaperone mediated protein folding requiring cofactor	3	0.388601	0.0678688	DNAJB1, HSPH1, HSPE1	734	10	16792	6.86322	1	0.941597	0.920841
GOTERM_BP_DIRECT	GO:0060252~positive regulation of glial cell proliferation	3	0.388601	0.0678688	LYN, PRKCI, MTOR	734	10	16792	6.86322	1	0.941597	0.920841
GOTERM_BP_DIRECT	GO:0010165~response to X-ray	4	0.518135	0.0688645	IKBIP, ANXA1, MSH2, ERCC6	734	22	16792	4.15952	1	0.946224	0.925366
GOTERM_BP_DIRECT	GO:0000717~nucleotide-excision repair, DNA duplex unwinding	4	0.518135	0.0688645	CUL4A, DDB1, ERCC3, UBA52	734	22	16792	4.15952	1	0.946224	0.925366
GOTERM_BP_DIRECT	GO:0007017~microtubule-based process	5	0.647668	0.0703982	TUBA1C, TUBB6, TUBB, TUBB4B, TUBA4A	734	36	16792	3.17741	1	0.961795	0.940594
GOTERM_BP_DIRECT	GO:0032481~positive regulation of type I interferon production	6	0.777202	0.0706707	IFI16, PRKDC, DHX9, POLR1C, POLR2H, NFKB2	734	51	16792	2.69146	1	0.961795	0.940594
GOTERM_BP_DIRECT	GO:0032880~regulation of protein localization	6	0.777202	0.0755221	DNAJB2, PRNP, RAB14, DNAJB6, STX6, PICALM	734	52	16792	2.6397	1	1	0.978299
GOTERM_BP_DIRECT	GO:0070534~protein K63-linked ubiquitination	5	0.647668	0.0763332	RNF168, ITCH, NEDD4, STUB1, PRPF19	734	37	16792	3.09154	1	1	0.978299
GOTERM_BP_DIRECT	GO:0032467~positive regulation of cytokinesis	5	0.647668	0.0763332	SVIL, CUL3, KIF14, KIF23, PKP4	734	37	16792	3.09154	1	1	0.978299
GOTERM_BP_DIRECT	GO:0006295~nucleotide-excision repair, DNA incision, 3'-to lesion	4	0.518135	0.076727	CUL4A, DDB1, ERCC3, RPA1	734	23	16792	3.97868	1	1	0.978299
GOTERM_BP_DIRECT	GO:0035690~cellular response to drug	7	0.906736	0.0801836	RAP1B, PRNP, PPP3CB, RNF149, CAD, UMPS, NME1	734	69	16792	2.32089	1	1	0.978299
GOTERM_BP_DIRECT	GO:0097202~activation of cysteine-type endopeptidase activity	3	0.388601	0.0806157	CYFIP2, IFI16, ASPH	734	11	16792	6.23929	1	1	0.978299
GOTERM_BP_DIRECT	GO:0090161~Golgi ribbon formation	3	0.388601	0.0806157	GOLGA2, GOLPH3, STX6	734	11	16792	6.23929	1	1	0.978299
GOTERM_BP_DIRECT	GO:1903364~positive regulation of cellular protein catabolic process	3	0.388601	0.0806157	RDX, MSN, VPS35	734	11	16792	6.23929	1	1	0.978299
GOTERM_BP_DIRECT	GO:0098911~regulation of ventricular cardiac muscle cell action potential	3	0.388601	0.0806157	DLG1, PKP2, DSG2	734	11	16792	6.23929	1	1	0.978299
GOTERM_BP_DIRECT	GO:0007062~sister chromatid cohesion	9	1.1658	0.0810369	RANBP2, PPP1CC, NUDC, SEC13, XPO1, RANGAP1, MAPRE1, CLASP1, NUP160	734	103	16792	1.99899	1	1	0.978299
GOTERM_BP_DIRECT	GO:0002576~platelet degranulation	9	1.1658	0.0810369	LYN, LGALS3BP, ACTN1, TIMP3, FLNA, ACTN4, CALM2, VCL, TUBA4A	734	103	16792	1.99899	1	1	0.978299
GOTERM_BP_DIRECT	GO:0006695~cholesterol biosynthetic process	5	0.647668	0.0825109	ACLY, PRKAA1, DHCR24, DHCR7, LBR	734	38	16792	3.01018	1	1	0.978299
GOTERM_BP_DIRECT	GO:0048041~focal adhesion assembly	4	0.518135	0.0849635	CTTN, ACTN1, TAOK2, PIP5K1A	734	24	16792	3.8129	1	1	0.978299
GOTERM_BP_DIRECT	GO:0044839~cell cycle G2/M phase transition	2	0.259067	0.0854005	AKAP8L, AKAP8	734	2	16792	22.8774	1	1	0.978299
GOTERM_BP_DIRECT	GO:0097350~neutrophil clearance	2	0.259067	0.0854005	ANXA1, HMGB1	734	2	16792	22.8774	1	1	0.978299
GOTERM_BP_DIRECT	GO:0000961~negative regulation of mitochondrial RNA catabolic process	2	0.259067	0.0854005	SLIRP, LRPPRC	734	2	16792	22.8774	1	1	0.978299
GOTERM_BP_DIRECT	GO:1903923~positive regulation of protein processing in phagocytic vesicle	2	0.259067	0.0854005	GSN, MYH9	734	2	16792	22.8774	1	1	0.978299
GOTERM_BP_DIRECT	GO:0033127~regulation of histone phosphorylation	2	0.259067	0.0854005	AKAP8L, AKAP8	734	2	16792	22.8774	1	1	0.978299
GOTERM_BP_DIRECT	GO:0043686~co-translational protein modification	2	0.259067	0.0854005	STT3A, STT3B	734	2	16792	22.8774	1	1	0.978299
GOTERM_BP_DIRECT	GO:0033206~meiotic cytokinesis	2	0.259067	0.0854005	ACTR3, ACTR2	734	2	16792	22.8774	1	1	0.978299
GOTERM_BP_DIRECT	GO:0002643~regulation of tolerance induction	2	0.259067	0.0854005	HMGB1, MARCH7	734	2	16792	22.8774	1	1	0.978299
GOTERM_BP_DIRECT	GO:0016344~meiotic chromosome movement towards spindle pole	2	0.259067	0.0854005	ACTR3, ACTR2	734	2	16792	22.8774	1	1	0.978299
GOTERM_BP_DIRECT	GO:0000354~cis assembly of pre-catalytic spliceosome	2	0.259067	0.0854005	DDX23, SNRNP200	734	2	16792	22.8774	1	1	0.978299
GOTERM_BP_DIRECT	GO:0071174~mitotic spindle checkpoint	2	0.259067	0.0854005	CSNK2A1, CSNK2A2	734	2	16792	22.8774	1	1	0.978299
GOTERM_BP_DIRECT	GO:0048511~rhythmic process	6	0.777202	0.08575	PRKAA1, CSNK2A1, PRKDC, DHX9, BTRC, NFKB2	734	54	16792	2.54193	1	1	0.978299
GOTERM_BP_DIRECT	GO:0008360~regulation of cell shape	11	1.42487	0.0862305	GNA13, FMNL1, DLG1, ANXA1, TAOK2, RDX, MYH9, MSN, CSNK1D, MYL12A, CSNK1G1	734	140	16792	1.79751	1	1	0.978299
GOTERM_BP_DIRECT	GO:0060333~interferon-gamma-mediated signaling pathway	7	0.906736	0.0892349	OAS3, HLA-B, HLA-C, HLA-A, TRIM38, CD44, JAK1	734	71	16792	2.25552	1	1	0.978299
GOTERM_BP_DIRECT	GO:0000226~microtubule cytoskeleton organization	7	0.906736	0.0892349	SPECC1, MAP7D3, CNP, MAP7D1, PHLDB2, CLASP1, MARK2	734	71	16792	2.25552	1	1	0.978299
GOTERM_BP_DIRECT	GO:0019882~antigen processing and presentation	6	0.777202	0.0911227	RAB10, RAET1G, HLA-B, HLA-C, HLA-A, MICA	734	55	16792	2.49571	1	1	0.978299
GOTERM_BP_DIRECT	GO:0006913~nucleocytoplasmic transport	4	0.518135	0.0935577	EIF5A, NUP205, SET, RAN	734	25	16792	3.66038	1	1	0.978299
GOTERM_BP_DIRECT	GO:0055119~relaxation of cardiac muscle	3	0.388601	0.0940264	ATP2A2, ATP1A1, ATP1B1	734	12	16792	5.71935	1	1	0.978299
GOTERM_BP_DIRECT	GO:0031000~response to caffeine	3	0.388601	0.0940264	HDAC2, PRKAA1, CAD	734	12	16792	5.71935	1	1	0.978299
GOTERM_BP_DIRECT	GO:0035518~histone H2A monoubiquitination	3	0.388601	0.0940264	DDB1, RNF168, SKP1	734	12	16792	5.71935	1	1	0.978299
GOTERM_BP_DIRECT	GO:0043248~proteasome assembly	3	0.388601	0.0940264	PSMD8, PSMD11, PSMD13	734	12	16792	5.71935	1	1	0.978299
GOTERM_BP_DIRECT	GO:0030007~cellular potassium ion homeostasis	3	0.388601	0.0940264	ATP1B3, ATP1A1, ATP1B1	734	12	16792	5.71935	1	1	0.978299
GOTERM_BP_DIRECT	GO:0006851~mitochondrial calcium ion transport	3	0.388601	0.0940264	VDAC1, MICU1, MCU	734	12	16792	5.71935	1	1	0.978299
GOTERM_BP_DIRECT	GO:0071377~cellular response to glucagon stimulus	5	0.647668	0.0955738	GNB2, GNB1, GNB4, GNAS, GNG12	734	40	16792	2.85967	1	1	0.978299
